# Supplementary material for: Activating a [FeFe] Hydrogenase Mimic for Hydrogen Evolution under Visible Light
Source: Angew Chem Int Ed Engl. 2022 Mar 23;61(20):e202202079. doi: 10.1002/anie.202202079 (PMC9313588; doi:10.1002/anie.202202079)
Supplement: Supplementary file 2 — Supporting Information [file ANIE-61-0-s001.cif]

 
data_masa1389
 
_audit_creation_method            'SHELXL-2014/7'
_shelx_SHELXL_version_number      '2014/7'
_chemical_name_systematic         ?
_chemical_name_common             ?
_chemical_melting_point           ?
_chemical_formula_moiety          ?
_chemical_formula_sum
 'C48 H44 Fe2 O6 S6 Si' 
_chemical_formula_weight          1048.98

loop_
 _atom_type_symbol
 _atom_type_description
 _atom_type_scat_dispersion_real
 _atom_type_scat_dispersion_imag
 _atom_type_scat_source
 'C'  'C'   0.0033   0.0016
 'International Tables Vol C Tables 4.2.6.8 and 6.1.1.4'
 'H'  'H'   0.0000   0.0000
 'International Tables Vol C Tables 4.2.6.8 and 6.1.1.4'
 'O'  'O'   0.0106   0.0060
 'International Tables Vol C Tables 4.2.6.8 and 6.1.1.4'
 'Si'  'Si'   0.0817   0.0704
 'International Tables Vol C Tables 4.2.6.8 and 6.1.1.4'
 'S'  'S'   0.1246   0.1234
 'International Tables Vol C Tables 4.2.6.8 and 6.1.1.4'
 'Fe'  'Fe'   0.3463   0.8444
 'International Tables Vol C Tables 4.2.6.8 and 6.1.1.4'
 
_space_group_crystal_system       triclinic
_space_group_IT_number            2
_space_group_name_H-M_alt         'P -1'
_space_group_name_Hall            '-P 1'
 
_shelx_space_group_comment
;
The symmetry employed for this shelxl refinement is uniquely defined
by the following loop, which should always be used as a source of
symmetry information in preference to the above space-group names.
They are only intended as comments.
;
 
loop_
 _space_group_symop_operation_xyz
 'x, y, z'
 '-x, -y, -z'
 
_cell_length_a                    7.4430(12)
_cell_length_b                    16.584(3)
_cell_length_c                    19.525(3)
_cell_angle_alpha                 102.765(2)
_cell_angle_beta                  99.356(2)
_cell_angle_gamma                 95.671(2)
_cell_volume                      2296.4(6)
_cell_formula_units_Z             2
_cell_measurement_temperature     100(2)
_cell_measurement_reflns_used     7049
_cell_measurement_theta_min       2.24
_cell_measurement_theta_max       23.03
 
_exptl_crystal_description        plate
_exptl_crystal_colour             orange
_exptl_crystal_density_meas       ?
_exptl_crystal_density_method     ?
_exptl_crystal_density_diffrn     1.517          
_exptl_crystal_F_000              1084
_exptl_transmission_factor_min    ?
_exptl_transmission_factor_max    ?
_exptl_crystal_size_max           0.06
_exptl_crystal_size_mid           0.02
_exptl_crystal_size_min           0.01
_exptl_absorpt_coefficient_mu     0.980
_shelx_estimated_absorpt_T_min    ?
_shelx_estimated_absorpt_T_max    ?
_exptl_absorpt_correction_type    multi-scan
_exptl_absorpt_correction_T_min   0.977
_exptl_absorpt_correction_T_max   0.990
_exptl_absorpt_process_details    ?
_exptl_absorpt_special_details    ?
_diffrn_ambient_temperature       100(2)
_diffrn_radiation_wavelength      0.71073
_diffrn_radiation_type            MoK\a
_diffrn_source                    'Bruker TXS fine-focus rotating anode'
_diffrn_measurement_device_type   'Bruker APEXII CCD area-detector'
_diffrn_measurement_method        '\f and \w'
_diffrn_detector_area_resol_mean  ?
_diffrn_reflns_number             17149
_diffrn_reflns_av_unetI/netI      0.0431
_diffrn_reflns_av_R_equivalents   0.0360
_diffrn_reflns_limit_h_min        -8
_diffrn_reflns_limit_h_max        8
_diffrn_reflns_limit_k_min        -18
_diffrn_reflns_limit_k_max        18
_diffrn_reflns_limit_l_min        -21
_diffrn_reflns_limit_l_max        21
_diffrn_reflns_theta_min          1.089
_diffrn_reflns_theta_max          23.055
_diffrn_reflns_theta_full         23.055
_diffrn_measured_fraction_theta_max   0.965
_diffrn_measured_fraction_theta_full  0.965
_diffrn_reflns_Laue_measured_fraction_max    0.965
_diffrn_reflns_Laue_measured_fraction_full   0.965
_diffrn_reflns_point_group_measured_fraction_max   0.965
_diffrn_reflns_point_group_measured_fraction_full  0.965
_reflns_number_total              6208
_reflns_number_gt                 4907
_reflns_threshold_expression      'I > 2\s(I)'
_reflns_Friedel_coverage          0.000
_reflns_Friedel_fraction_max      .
_reflns_Friedel_fraction_full     .
 
_reflns_special_details
;
 Reflections were merged by SHELXL according to the crystal
 class for the calculation of statistics and refinement.
 
 _reflns_Friedel_fraction is defined as the number of unique
 Friedel pairs measured divided by the number that would be
 possible theoretically, ignoring centric projections and
 systematic absences.
;
 
_computing_data_collection        'Bruker APEX2 (Bruker 2008)'
_computing_cell_refinement        'Bruker SAINT (Bruker 2008)'
_computing_data_reduction         'Bruker SAINT and XPREP (Bruker 2008)'
_computing_structure_solution     'SHELXS97 (Sheldrick, 2008)'
_computing_structure_refinement 'SHELXL-2014/7 (Sheldrick, 2014)'
_computing_molecular_graphics     'XSHEL (Bruker, 2002)'
_computing_publication_material   'XCIF (Bruker, 2001)'
_refine_special_details           ?
_refine_ls_structure_factor_coef  Fsqd
_refine_ls_matrix_type            full
_refine_ls_weighting_scheme       calc
_refine_ls_weighting_details
'w=1/[\s^2^(Fo^2^)+(0.0454P)^2^+1.5065P] where P=(Fo^2^+2Fc^2^)/3'
_atom_sites_solution_primary      ?
_atom_sites_solution_secondary    ?
_atom_sites_solution_hydrogens    geom
_refine_ls_hydrogen_treatment     constr
_refine_ls_extinction_method      none
_refine_ls_extinction_coef        .
_refine_ls_number_reflns          6208
_refine_ls_number_parameters      570
_refine_ls_number_restraints      0
_refine_ls_R_factor_all           0.0493
_refine_ls_R_factor_gt            0.0321
_refine_ls_wR_factor_ref          0.0884
_refine_ls_wR_factor_gt           0.0812
_refine_ls_goodness_of_fit_ref    1.036
_refine_ls_restrained_S_all       1.036
_refine_ls_shift/su_max           0.001
_refine_ls_shift/su_mean          0.000
 
loop_
 _atom_site_label
 _atom_site_type_symbol
 _atom_site_fract_x
 _atom_site_fract_y
 _atom_site_fract_z
 _atom_site_U_iso_or_equiv
 _atom_site_adp_type
 _atom_site_occupancy
 _atom_site_site_symmetry_order  
 _atom_site_calc_flag
 _atom_site_refinement_flags_posn
 _atom_site_refinement_flags_adp
 _atom_site_refinement_flags_occupancy
 _atom_site_disorder_assembly
 _atom_site_disorder_group
Fe1 Fe 0.14946(7) 0.27472(3) 0.38979(3) 0.01885(14) Uani 1 1 d . . . . .
Fe2 Fe 0.47936(6) 0.34090(3) 0.42520(3) 0.01791(14) Uani 1 1 d . . . . .
S1 S 0.24241(11) 0.40931(5) 0.39683(5) 0.0175(2) Uani 1 1 d . . . . .
S2 S 0.36646(11) 0.24290(5) 0.32400(5) 0.0185(2) Uani 1 1 d . . . . .
C1 C -0.0584(5) 0.2539(2) 0.3238(2) 0.0230(9) Uani 1 1 d . . . . .
O1 O -0.1879(4) 0.24362(17) 0.28104(14) 0.0349(7) Uani 1 1 d . . . . .
C2 C 0.0620(5) 0.3136(2) 0.4686(2) 0.0237(9) Uani 1 1 d . . . . .
O2 O 0.0092(4) 0.34088(18) 0.51941(14) 0.0342(7) Uani 1 1 d . . . . .
C3 C 0.1593(5) 0.1751(3) 0.4119(2) 0.0264(9) Uani 1 1 d . . . . .
O3 O 0.1686(4) 0.11418(19) 0.42804(17) 0.0432(8) Uani 1 1 d . . . . .
C4 C 0.6735(5) 0.4018(2) 0.40784(19) 0.0205(8) Uani 1 1 d . . . . .
O4 O 0.7966(4) 0.44056(17) 0.39745(14) 0.0323(7) Uani 1 1 d . . . . .
C5 C 0.4780(5) 0.3938(2) 0.5157(2) 0.0200(8) Uani 1 1 d . . . . .
O5 O 0.4711(3) 0.42511(16) 0.57327(14) 0.0292(6) Uani 1 1 d . . . . .
C6 C 0.5939(5) 0.2609(2) 0.45508(18) 0.0208(9) Uani 1 1 d . . . . .
O6 O 0.6644(4) 0.20956(17) 0.47373(14) 0.0315(7) Uani 1 1 d . . . . .
C7 C 0.2049(5) 0.4372(2) 0.31150(17) 0.0192(8) Uani 1 1 d . . . . .
H1 H 0.2587 0.4951 0.3205 0.023 Uiso 1 1 calc R U . . .
H2 H 0.0732 0.4355 0.2975 0.023 Uiso 1 1 calc R U . . .
C8 C 0.3474(5) 0.2755(2) 0.24058(18) 0.0214(8) Uani 1 1 d . . . . .
H3 H 0.2576 0.2339 0.2056 0.026 Uiso 1 1 calc R U . . .
H4 H 0.4647 0.2710 0.2255 0.026 Uiso 1 1 calc R U . . .
Si1 Si 0.28553(12) 0.37980(6) 0.23131(5) 0.0164(2) Uani 1 1 d . . . . .
C9 C 0.1876(5) 0.4135(2) 0.10330(17) 0.0160(8) Uani 1 1 d . . . . .
C10 C 0.1130(4) 0.3707(2) 0.14882(18) 0.0158(8) Uani 1 1 d . . . . .
C11 C -0.0677(4) 0.3319(2) 0.13017(18) 0.0177(8) Uani 1 1 d . . . . .
H5 H -0.1165 0.3052 0.1616 0.021 Uiso 1 1 calc R U . . .
C12 C -0.1778(4) 0.3321(2) 0.06527(18) 0.0164(8) Uani 1 1 d . . . . .
C13 C -0.1025(5) 0.3744(2) 0.02037(18) 0.0180(8) Uani 1 1 d . . . . .
H6 H -0.1739 0.3755 -0.0231 0.022 Uiso 1 1 calc R U . . .
C14 C 0.0774(5) 0.4152(2) 0.03894(17) 0.0179(8) Uani 1 1 d . . . . .
H7 H 0.1242 0.4437 0.0082 0.021 Uiso 1 1 calc R U . . .
C15 C -0.3662(5) 0.2857(2) 0.04734(18) 0.0188(8) Uani 1 1 d . . . . .
C16 C -0.4366(5) 0.2285(2) 0.07903(19) 0.0232(9) Uani 1 1 d . . . . .
H8 H -0.3686 0.2129 0.1172 0.028 Uiso 1 1 calc R U . . .
C17 C -0.6203(5) 0.1944(2) 0.04990(19) 0.0248(9) Uani 1 1 d . . . . .
H9 H -0.6853 0.1543 0.0665 0.030 Uiso 1 1 calc R U . . .
C18 C -0.6939(5) 0.2266(2) -0.00558(18) 0.0174(8) Uani 1 1 d . . . . .
S3 S -0.53146(12) 0.29919(6) -0.02086(5) 0.0199(2) Uani 1 1 d . . . . .
C19 C -0.8752(5) 0.2050(2) -0.04896(18) 0.0191(8) Uani 1 1 d . . . . .
C20 C -0.9435(5) 0.2286(2) -0.10996(19) 0.0228(9) Uani 1 1 d . . . . .
H10 H -0.8743 0.2634 -0.1303 0.027 Uiso 1 1 calc R U . . .
C21 C -1.1286(5) 0.1949(2) -0.13897(19) 0.0236(9) Uani 1 1 d . . . . .
H11 H -1.1927 0.2048 -0.1806 0.028 Uiso 1 1 calc R U . . .
C22 C -1.2044(5) 0.1467(2) -0.10056(19) 0.0224(9) Uani 1 1 d . . . . .
S4 S -1.04509(12) 0.14180(6) -0.02712(5) 0.0231(2) Uani 1 1 d . . . . .
C23 C -1.3959(5) 0.1009(2) -0.1152(2) 0.0271(9) Uani 1 1 d . . . . .
H12 H -1.4648 0.1123 -0.1578 0.032 Uiso 1 1 calc R U . . .
H13 H -1.4554 0.1223 -0.0756 0.032 Uiso 1 1 calc R U . . .
C24 C -1.4034(5) 0.0072(2) -0.1256(2) 0.0304(10) Uani 1 1 d . . . . .
H14 H -1.3655 -0.0052 -0.0795 0.036 Uiso 1 1 calc R U . . .
H15 H -1.3171 -0.0122 -0.1556 0.036 Uiso 1 1 calc R U . . .
C25 C -1.5956(5) -0.0402(2) -0.1598(2) 0.0305(10) Uani 1 1 d . . . . .
H16 H -1.6365 -0.0241 -0.2040 0.037 Uiso 1 1 calc R U . . .
H17 H -1.5873 -0.0995 -0.1720 0.037 Uiso 1 1 calc R U . . .
C26 C -1.7382(5) -0.0254(3) -0.1136(2) 0.0306(10) Uani 1 1 d . . . . .
H18 H -1.7473 0.0338 -0.1014 0.037 Uiso 1 1 calc R U . . .
H19 H -1.6982 -0.0418 -0.0694 0.037 Uiso 1 1 calc R U . . .
C27 C -1.9301(5) -0.0739(2) -0.1497(2) 0.0279(9) Uani 1 1 d . . . . .
H20 H -1.9210 -0.1332 -0.1619 0.033 Uiso 1 1 calc R U . . .
H21 H -2.0126 -0.0648 -0.1160 0.033 Uiso 1 1 calc R U . . .
C28 C -2.0111(5) -0.0486(3) -0.2165(2) 0.0325(10) Uani 1 1 d . . . . .
H22 H -2.0175 0.0102 -0.2052 0.049 Uiso 1 1 calc R U . . .
H23 H -2.1325 -0.0787 -0.2352 0.049 Uiso 1 1 calc R U . . .
H24 H -1.9349 -0.0613 -0.2516 0.049 Uiso 1 1 calc R U . . .
C29 C 0.3798(4) 0.4551(2) 0.13089(17) 0.0156(8) Uani 1 1 d . . . . .
C30 C 0.4580(4) 0.4452(2) 0.19973(18) 0.0164(8) Uani 1 1 d . . . . .
C31 C 0.6337(4) 0.4847(2) 0.23154(18) 0.0174(8) Uani 1 1 d . . . . .
H25 H 0.6848 0.4777 0.2762 0.021 Uiso 1 1 calc R U . . .
C32 C 0.7365(4) 0.5344(2) 0.19927(18) 0.0168(8) Uani 1 1 d . . . . .
C33 C 0.6595(5) 0.5422(2) 0.13114(18) 0.0180(8) Uani 1 1 d . . . . .
H26 H 0.7271 0.5735 0.1076 0.022 Uiso 1 1 calc R U . . .
C34 C 0.4824(5) 0.5034(2) 0.09834(18) 0.0187(8) Uani 1 1 d . . . . .
H27 H 0.4325 0.5102 0.0535 0.022 Uiso 1 1 calc R U . . .
C35 C 0.9151(4) 0.5809(2) 0.23935(18) 0.0164(8) Uani 1 1 d . . . . .
C36 C 0.9637(4) 0.6111(2) 0.31112(18) 0.0174(8) Uani 1 1 d . . . . .
H28 H 0.8856 0.6032 0.3424 0.021 Uiso 1 1 calc R U . . .
C37 C 1.1426(5) 0.6555(2) 0.33424(19) 0.0201(8) Uani 1 1 d . . . . .
H29 H 1.1938 0.6794 0.3821 0.024 Uiso 1 1 calc R U . . .
C38 C 1.2327(4) 0.6602(2) 0.28007(18) 0.0172(8) Uani 1 1 d . . . . .
S5 S 1.09493(12) 0.60731(6) 0.19851(5) 0.0205(2) Uani 1 1 d . . . . .
C39 C 1.4153(5) 0.7039(2) 0.28360(18) 0.0187(8) Uani 1 1 d . . . . .
C40 C 1.4996(5) 0.7226(2) 0.23181(19) 0.0226(9) Uani 1 1 d . . . . .
H30 H 1.4473 0.7055 0.1834 0.027 Uiso 1 1 calc R U . . .
C41 C 1.6755(5) 0.7707(2) 0.2580(2) 0.0250(9) Uani 1 1 d . . . . .
H31 H 1.7491 0.7884 0.2285 0.030 Uiso 1 1 calc R U . . .
C42 C 1.7264(5) 0.7885(2) 0.3299(2) 0.0201(8) Uani 1 1 d . . . . .
S6 S 1.55583(12) 0.74554(6) 0.36651(5) 0.0223(2) Uani 1 1 d . . . . .
C43 C 1.9018(5) 0.8355(2) 0.37757(19) 0.0230(9) Uani 1 1 d . . . . .
H32 H 1.9556 0.7996 0.4058 0.028 Uiso 1 1 calc R U . . .
H33 H 1.8724 0.8833 0.4104 0.028 Uiso 1 1 calc R U . . .
C44 C 2.0430(5) 0.8659(2) 0.33797(19) 0.0218(9) Uani 1 1 d . . . . .
H34 H 1.9919 0.9040 0.3113 0.026 Uiso 1 1 calc R U . . .
H35 H 2.0700 0.8187 0.3039 0.026 Uiso 1 1 calc R U . . .
C45 C 2.2206(5) 0.9102(2) 0.38815(19) 0.0234(9) Uani 1 1 d . . . . .
H36 H 2.1917 0.9554 0.4237 0.028 Uiso 1 1 calc R U . . .
H37 H 2.2737 0.8711 0.4131 0.028 Uiso 1 1 calc R U . . .
C46 C 2.3626(5) 0.9454(2) 0.35110(19) 0.0236(9) Uani 1 1 d . . . . .
H38 H 2.3935 0.9001 0.3161 0.028 Uiso 1 1 calc R U . . .
H39 H 2.3093 0.9839 0.3256 0.028 Uiso 1 1 calc R U . . .
C47 C 2.5371(5) 0.9903(2) 0.4020(2) 0.0253(9) Uani 1 1 d . . . . .
H40 H 2.5061 1.0354 0.4371 0.030 Uiso 1 1 calc R U . . .
H41 H 2.5907 0.9517 0.4273 0.030 Uiso 1 1 calc R U . . .
C48 C 2.6787(5) 1.0259(3) 0.3651(2) 0.0322(10) Uani 1 1 d . . . . .
H42 H 2.7073 0.9820 0.3291 0.048 Uiso 1 1 calc R U . . .
H43 H 2.7883 1.0507 0.3996 0.048 Uiso 1 1 calc R U . . .
H44 H 2.6304 1.0676 0.3431 0.048 Uiso 1 1 calc R U . . .
 
loop_
 _atom_site_aniso_label
 _atom_site_aniso_U_11
 _atom_site_aniso_U_22
 _atom_site_aniso_U_33
 _atom_site_aniso_U_23
 _atom_site_aniso_U_13
 _atom_site_aniso_U_12
Fe1 0.0158(3) 0.0189(3) 0.0219(3) 0.0072(2) 0.0025(2) -0.0009(2)
Fe2 0.0152(3) 0.0181(3) 0.0197(3) 0.0070(2) -0.0005(2) -0.0001(2)
S1 0.0157(5) 0.0182(5) 0.0185(5) 0.0064(4) 0.0013(4) 0.0008(4)
S2 0.0177(5) 0.0167(5) 0.0209(5) 0.0066(4) 0.0015(4) 0.0013(4)
C1 0.020(2) 0.022(2) 0.028(2) 0.0048(18) 0.0101(19) 0.0025(17)
O1 0.0208(15) 0.0452(19) 0.0317(16) 0.0029(14) -0.0041(13) 0.0006(13)
C2 0.0162(19) 0.028(2) 0.027(2) 0.0127(19) 0.0005(18) -0.0038(17)
O2 0.0298(16) 0.0453(19) 0.0254(16) 0.0068(14) 0.0071(13) -0.0032(13)
C3 0.022(2) 0.025(2) 0.037(2) 0.013(2) 0.0106(18) 0.0027(18)
O3 0.0427(18) 0.0316(19) 0.065(2) 0.0280(17) 0.0161(16) 0.0065(14)
C4 0.019(2) 0.023(2) 0.021(2) 0.0097(17) -0.0001(16) 0.0059(17)
O4 0.0189(15) 0.0396(18) 0.0435(18) 0.0216(14) 0.0067(13) 0.0007(13)
C5 0.018(2) 0.015(2) 0.029(2) 0.0144(19) -0.0015(17) -0.0025(15)
O5 0.0372(16) 0.0240(16) 0.0225(16) 0.0042(13) 0.0006(13) -0.0028(12)
C6 0.020(2) 0.022(2) 0.017(2) 0.0025(18) 0.0007(16) -0.0033(17)
O6 0.0335(16) 0.0277(16) 0.0337(16) 0.0131(13) -0.0016(13) 0.0063(13)
C7 0.0190(19) 0.020(2) 0.021(2) 0.0115(17) 0.0031(16) 0.0027(16)
C8 0.022(2) 0.023(2) 0.019(2) 0.0072(17) 0.0026(16) 0.0017(16)
Si1 0.0137(5) 0.0181(5) 0.0168(5) 0.0075(4) -0.0005(4) -0.0017(4)
C9 0.0195(19) 0.0129(19) 0.0132(18) -0.0003(16) 0.0012(15) 0.0009(15)
C10 0.0169(19) 0.0136(19) 0.0173(19) 0.0041(16) 0.0032(15) 0.0038(15)
C11 0.0184(19) 0.017(2) 0.0189(19) 0.0075(16) 0.0023(16) 0.0011(15)
C12 0.0134(18) 0.0128(19) 0.021(2) 0.0018(16) 0.0001(15) 0.0008(15)
C13 0.0176(19) 0.020(2) 0.0139(18) 0.0035(16) -0.0034(15) 0.0038(16)
C14 0.022(2) 0.017(2) 0.0150(19) 0.0048(16) 0.0040(16) 0.0023(16)
C15 0.021(2) 0.019(2) 0.0144(19) 0.0022(16) 0.0003(16) 0.0039(16)
C16 0.016(2) 0.029(2) 0.021(2) 0.0050(18) -0.0009(16) -0.0031(17)
C17 0.023(2) 0.025(2) 0.028(2) 0.0116(18) 0.0048(17) -0.0032(17)
C18 0.0186(19) 0.0154(19) 0.0173(19) 0.0017(16) 0.0039(16) 0.0023(15)
S3 0.0171(5) 0.0204(5) 0.0210(5) 0.0079(4) -0.0012(4) -0.0014(4)
C19 0.0171(19) 0.018(2) 0.022(2) 0.0013(17) 0.0066(16) 0.0016(15)
C20 0.023(2) 0.023(2) 0.021(2) 0.0042(17) 0.0035(16) 0.0003(17)
C21 0.022(2) 0.022(2) 0.022(2) 0.0046(18) -0.0048(17) 0.0005(17)
C22 0.022(2) 0.017(2) 0.026(2) 0.0032(18) 0.0007(17) 0.0013(16)
S4 0.0171(5) 0.0241(5) 0.0275(5) 0.0086(4) 0.0014(4) -0.0016(4)
C23 0.019(2) 0.027(2) 0.033(2) 0.0081(19) 0.0005(17) -0.0022(17)
C24 0.020(2) 0.028(2) 0.041(2) 0.0054(19) 0.0042(18) -0.0004(17)
C25 0.026(2) 0.026(2) 0.036(2) 0.0029(19) 0.0045(18) -0.0024(18)
C26 0.028(2) 0.031(2) 0.031(2) 0.0070(19) 0.0042(18) -0.0015(18)
C27 0.021(2) 0.026(2) 0.034(2) 0.0071(19) 0.0036(18) -0.0052(17)
C28 0.028(2) 0.032(2) 0.035(2) 0.009(2) 0.0014(19) -0.0014(19)
C29 0.0159(18) 0.0150(19) 0.0152(19) 0.0022(16) 0.0022(15) 0.0035(15)
C30 0.0142(18) 0.0160(19) 0.0188(19) 0.0048(16) 0.0023(15) 0.0011(15)
C31 0.0183(19) 0.017(2) 0.0170(19) 0.0066(16) 0.0016(16) 0.0024(16)
C32 0.0151(18) 0.0134(19) 0.022(2) 0.0035(16) 0.0042(16) 0.0027(15)
C33 0.021(2) 0.017(2) 0.019(2) 0.0085(16) 0.0101(16) -0.0007(16)
C34 0.020(2) 0.021(2) 0.0150(19) 0.0057(16) 0.0017(16) 0.0021(16)
C35 0.0156(18) 0.0136(19) 0.023(2) 0.0103(16) 0.0042(16) 0.0015(15)
C36 0.0172(19) 0.019(2) 0.020(2) 0.0119(17) 0.0039(15) 0.0006(15)
C37 0.019(2) 0.021(2) 0.019(2) 0.0042(17) 0.0013(16) 0.0011(16)
C38 0.0154(19) 0.0109(19) 0.023(2) 0.0025(16) -0.0015(16) 0.0007(15)
S5 0.0185(5) 0.0207(5) 0.0208(5) 0.0037(4) 0.0047(4) -0.0035(4)
C39 0.0186(19) 0.0145(19) 0.023(2) 0.0049(17) 0.0033(16) 0.0018(15)
C40 0.021(2) 0.027(2) 0.018(2) 0.0052(17) 0.0022(16) -0.0008(17)
C41 0.021(2) 0.028(2) 0.029(2) 0.0094(18) 0.0103(17) 0.0006(17)
C42 0.0162(19) 0.015(2) 0.032(2) 0.0110(17) 0.0063(17) 0.0024(15)
S6 0.0183(5) 0.0247(5) 0.0244(5) 0.0115(4) 0.0017(4) -0.0046(4)
C43 0.020(2) 0.023(2) 0.026(2) 0.0083(18) 0.0034(16) 0.0013(16)
C44 0.0172(19) 0.022(2) 0.028(2) 0.0109(17) 0.0004(16) 0.0016(16)
C45 0.020(2) 0.024(2) 0.028(2) 0.0119(18) 0.0038(17) 0.0001(16)
C46 0.023(2) 0.022(2) 0.025(2) 0.0070(17) 0.0027(17) 0.0008(17)
C47 0.020(2) 0.025(2) 0.030(2) 0.0060(18) 0.0045(17) -0.0035(16)
C48 0.026(2) 0.033(2) 0.037(2) 0.009(2) 0.0085(18) -0.0031(18)
 
_geom_special_details
;
 All esds (except the esd in the dihedral angle between two l.s. planes)
 are estimated using the full covariance matrix.  The cell esds are taken
 into account individually in the estimation of esds in distances, angles
 and torsion angles; correlations between esds in cell parameters are only
 used when they are defined by crystal symmetry.  An approximate (isotropic)
 treatment of cell esds is used for estimating esds involving l.s. planes.
;
 
loop_
 _geom_bond_atom_site_label_1
 _geom_bond_atom_site_label_2
 _geom_bond_distance
 _geom_bond_site_symmetry_2
 _geom_bond_publ_flag
Fe1 C2 1.783(4) . ?
Fe1 C1 1.795(4) . ?
Fe1 C3 1.803(4) . ?
Fe1 S1 2.2378(11) . ?
Fe1 S2 2.2540(11) . ?
Fe1 Fe2 2.5084(8) . ?
Fe2 C5 1.793(4) . ?
Fe2 C6 1.798(4) . ?
Fe2 C4 1.801(4) . ?
Fe2 S2 2.2412(10) . ?
Fe2 S1 2.2494(10) . ?
S1 C7 1.812(3) . ?
S2 C8 1.815(3) . ?
C1 O1 1.140(4) . ?
C2 O2 1.143(4) . ?
C3 O3 1.128(4) . ?
C4 O4 1.138(4) . ?
C5 O5 1.141(4) . ?
C6 O6 1.138(4) . ?
C7 Si1 1.865(3) . ?
C8 Si1 1.873(4) . ?
Si1 C10 1.857(3) . ?
Si1 C30 1.866(4) . ?
C9 C14 1.392(5) . ?
C9 C10 1.402(5) . ?
C9 C29 1.484(5) . ?
C10 C11 1.387(5) . ?
C11 C12 1.394(5) . ?
C12 C13 1.389(5) . ?
C12 C15 1.479(5) . ?
C13 C14 1.392(5) . ?
C15 C16 1.351(5) . ?
C15 S3 1.729(3) . ?
C16 C17 1.402(5) . ?
C17 C18 1.370(5) . ?
C18 C19 1.437(5) . ?
C18 S3 1.729(4) . ?
C19 C20 1.370(5) . ?
C19 S4 1.729(4) . ?
C20 C21 1.409(5) . ?
C21 C22 1.353(5) . ?
C22 C23 1.499(5) . ?
C22 S4 1.728(4) . ?
C23 C24 1.516(5) . ?
C24 C25 1.531(5) . ?
C25 C26 1.506(5) . ?
C26 C27 1.543(5) . ?
C27 C28 1.508(5) . ?
C29 C34 1.374(5) . ?
C29 C30 1.426(5) . ?
C30 C31 1.383(5) . ?
C31 C32 1.387(5) . ?
C32 C33 1.399(5) . ?
C32 C35 1.472(5) . ?
C33 C34 1.392(5) . ?
C35 C36 1.354(5) . ?
C35 S5 1.733(3) . ?
C36 C37 1.408(5) . ?
C37 C38 1.353(5) . ?
C38 C39 1.459(5) . ?
C38 S5 1.741(3) . ?
C39 C40 1.349(5) . ?
C39 S6 1.733(3) . ?
C40 C41 1.417(5) . ?
C41 C42 1.349(5) . ?
C42 C43 1.504(5) . ?
C42 S6 1.725(4) . ?
C43 C44 1.513(5) . ?
C44 C45 1.522(5) . ?
C45 C46 1.515(5) . ?
C46 C47 1.513(5) . ?
C47 C48 1.513(5) . ?
 
loop_
 _geom_angle_atom_site_label_1
 _geom_angle_atom_site_label_2
 _geom_angle_atom_site_label_3
 _geom_angle
 _geom_angle_site_symmetry_1
 _geom_angle_site_symmetry_3
 _geom_angle_publ_flag
C2 Fe1 C1 100.29(16) . . ?
C2 Fe1 C3 90.56(17) . . ?
C1 Fe1 C3 101.78(17) . . ?
C2 Fe1 S1 84.81(12) . . ?
C1 Fe1 S1 101.91(12) . . ?
C3 Fe1 S1 156.30(12) . . ?
C2 Fe1 S2 156.41(11) . . ?
C1 Fe1 S2 103.14(12) . . ?
C3 Fe1 S2 87.35(12) . . ?
S1 Fe1 S2 87.72(4) . . ?
C2 Fe1 Fe2 101.94(11) . . ?
C1 Fe1 Fe2 146.72(12) . . ?
C3 Fe1 Fe2 102.45(12) . . ?
S1 Fe1 Fe2 56.23(3) . . ?
S2 Fe1 Fe2 55.84(3) . . ?
C5 Fe2 C6 91.00(15) . . ?
C5 Fe2 C4 100.63(16) . . ?
C6 Fe2 C4 99.25(16) . . ?
C5 Fe2 S2 153.06(12) . . ?
C6 Fe2 S2 85.76(11) . . ?
C4 Fe2 S2 106.29(12) . . ?
C5 Fe2 S1 84.90(11) . . ?
C6 Fe2 S1 157.04(12) . . ?
C4 Fe2 S1 103.70(11) . . ?
S2 Fe2 S1 87.75(4) . . ?
C5 Fe2 Fe1 98.72(11) . . ?
C6 Fe2 Fe1 102.85(11) . . ?
C4 Fe2 Fe1 150.21(11) . . ?
S2 Fe2 Fe1 56.33(3) . . ?
S1 Fe2 Fe1 55.79(3) . . ?
C7 S1 Fe1 113.88(12) . . ?
C7 S1 Fe2 119.76(12) . . ?
Fe1 S1 Fe2 67.97(3) . . ?
C8 S2 Fe2 117.29(12) . . ?
C8 S2 Fe1 116.83(12) . . ?
Fe2 S2 Fe1 67.84(3) . . ?
O1 C1 Fe1 177.1(3) . . ?
O2 C2 Fe1 177.8(3) . . ?
O3 C3 Fe1 177.5(4) . . ?
O4 C4 Fe2 179.4(4) . . ?
O5 C5 Fe2 177.1(3) . . ?
O6 C6 Fe2 179.1(3) . . ?
S1 C7 Si1 123.19(19) . . ?
S2 C8 Si1 123.2(2) . . ?
C10 Si1 C7 110.68(15) . . ?
C10 Si1 C30 91.47(15) . . ?
C7 Si1 C30 113.59(16) . . ?
C10 Si1 C8 111.70(15) . . ?
C7 Si1 C8 112.29(16) . . ?
C30 Si1 C8 115.38(16) . . ?
C14 C9 C10 118.6(3) . . ?
C14 C9 C29 126.4(3) . . ?
C10 C9 C29 114.9(3) . . ?
C11 C10 C9 120.3(3) . . ?
C11 C10 Si1 129.6(3) . . ?
C9 C10 Si1 110.1(2) . . ?
C10 C11 C12 121.3(3) . . ?
C13 C12 C11 117.9(3) . . ?
C13 C12 C15 123.8(3) . . ?
C11 C12 C15 118.3(3) . . ?
C12 C13 C14 121.5(3) . . ?
C13 C14 C9 120.3(3) . . ?
C16 C15 C12 127.7(3) . . ?
C16 C15 S3 109.9(3) . . ?
C12 C15 S3 122.5(3) . . ?
C15 C16 C17 114.7(3) . . ?
C18 C17 C16 112.9(3) . . ?
C17 C18 C19 128.3(3) . . ?
C17 C18 S3 110.1(3) . . ?
C19 C18 S3 121.6(3) . . ?
C15 S3 C18 92.50(17) . . ?
C20 C19 C18 128.9(3) . . ?
C20 C19 S4 109.8(3) . . ?
C18 C19 S4 121.3(3) . . ?
C19 C20 C21 113.5(3) . . ?
C22 C21 C20 113.7(3) . . ?
C21 C22 C23 128.6(3) . . ?
C21 C22 S4 110.4(3) . . ?
C23 C22 S4 121.1(3) . . ?
C22 S4 C19 92.63(18) . . ?
C22 C23 C24 113.7(3) . . ?
C23 C24 C25 112.7(3) . . ?
C26 C25 C24 114.6(3) . . ?
C25 C26 C27 113.3(3) . . ?
C28 C27 C26 113.2(3) . . ?
C34 C29 C30 118.8(3) . . ?
C34 C29 C9 126.7(3) . . ?
C30 C29 C9 114.5(3) . . ?
C31 C30 C29 119.0(3) . . ?
C31 C30 Si1 132.0(3) . . ?
C29 C30 Si1 109.1(2) . . ?
C30 C31 C32 122.4(3) . . ?
C31 C32 C33 117.9(3) . . ?
C31 C32 C35 119.2(3) . . ?
C33 C32 C35 122.7(3) . . ?
C34 C33 C32 120.6(3) . . ?
C29 C34 C33 121.3(3) . . ?
C36 C35 C32 126.9(3) . . ?
C36 C35 S5 110.0(3) . . ?
C32 C35 S5 123.2(3) . . ?
C35 C36 C37 114.2(3) . . ?
C38 C37 C36 113.4(3) . . ?
C37 C38 C39 128.5(3) . . ?
C37 C38 S5 110.2(3) . . ?
C39 C38 S5 121.2(3) . . ?
C35 S5 C38 92.15(17) . . ?
C40 C39 C38 131.2(3) . . ?
C40 C39 S6 109.8(3) . . ?
C38 C39 S6 119.0(3) . . ?
C39 C40 C41 113.7(3) . . ?
C42 C41 C40 113.8(3) . . ?
C41 C42 C43 130.1(3) . . ?
C41 C42 S6 110.0(3) . . ?
C43 C42 S6 119.9(3) . . ?
C42 S6 C39 92.76(17) . . ?
C42 C43 C44 114.2(3) . . ?
C43 C44 C45 112.3(3) . . ?
C46 C45 C44 114.1(3) . . ?
C47 C46 C45 113.4(3) . . ?
C48 C47 C46 113.5(3) . . ?
 
_refine_diff_density_max    0.426
_refine_diff_density_min   -0.359
_refine_diff_density_rms    0.072

_shelx_res_file
;

    masa1389.res created by SHELXL-2014/7

TITL masa1389
REM  Yadorkari-X generated
CELL 0.71073 7.4430 16.5838 19.5254 102.7650 99.3560 95.6710
ZERR 2.0 0.0012 0.0027 0.0031 0.0020 0.0020 0.0020
LATT 1
REM  SPGR P-1 triclinic
SFAC C H O Si S Fe
UNIT 96 88 12 2 12 4
TEMP 23.0
L.S. 10
FMAP 2
PLAN -15
ACTA
OMIT -10.000000 53.000000

WGHT    0.045400    1.506500
FVAR       0.10024
FE1   6    0.149463    0.274719    0.389789    11.00000    0.01579    0.01888 =
         0.02191    0.00722    0.00253   -0.00094
FE2   6    0.479363    0.340896    0.425202    11.00000    0.01523    0.01809 =
         0.01974    0.00700   -0.00052   -0.00010
S1    5    0.242412    0.409306    0.396827    11.00000    0.01567    0.01816 =
         0.01853    0.00643    0.00132    0.00077
S2    5    0.366463    0.242900    0.324002    11.00000    0.01774    0.01673 =
         0.02091    0.00661    0.00149    0.00130
C1    1   -0.058389    0.253859    0.323808    11.00000    0.02031    0.02197 =
         0.02798    0.00476    0.01005    0.00246
O1    3   -0.187948    0.243623    0.281038    11.00000    0.02081    0.04518 =
         0.03168    0.00294   -0.00407    0.00063
C2    1    0.062033    0.313554    0.468644    11.00000    0.01624    0.02752 =
         0.02736    0.01267    0.00049   -0.00383
O2    3    0.009227    0.340875    0.519409    11.00000    0.02976    0.04530 =
         0.02543    0.00676    0.00708   -0.00317
C3    1    0.159304    0.175053    0.411855    11.00000    0.02167    0.02504 =
         0.03684    0.01339    0.01057    0.00274
O3    3    0.168618    0.114176    0.428040    11.00000    0.04274    0.03163 =
         0.06522    0.02796    0.01614    0.00647
C4    1    0.673520    0.401782    0.407838    11.00000    0.01888    0.02266 =
         0.02144    0.00972   -0.00009    0.00587
O4    3    0.796635    0.440560    0.397448    11.00000    0.01886    0.03965 =
         0.04355    0.02162    0.00667    0.00071
C5    1    0.478039    0.393802    0.515683    11.00000    0.01816    0.01469 =
         0.02852    0.01443   -0.00145   -0.00246
O5    3    0.471108    0.425106    0.573273    11.00000    0.03718    0.02396 =
         0.02249    0.00422    0.00062   -0.00282
C6    1    0.593895    0.260892    0.455077    11.00000    0.01973    0.02186 =
         0.01739    0.00248    0.00072   -0.00332
O6    3    0.664388    0.209563    0.473733    11.00000    0.03346    0.02769 =
         0.03370    0.01307   -0.00155    0.00632
C7    1    0.204945    0.437183    0.311501    11.00000    0.01902    0.02023 =
         0.02121    0.01153    0.00306    0.00271
AFIX  23
H1    2    0.258729    0.495124    0.320504    11.00000   -1.20000
H2    2    0.073226    0.435543    0.297507    11.00000   -1.20000
AFIX   0
C8    1    0.347418    0.275465    0.240583    11.00000    0.02167    0.02322 =
         0.01939    0.00720    0.00256    0.00172
AFIX  23
H3    2    0.257649    0.233868    0.205616    11.00000   -1.20000
H4    2    0.464700    0.270984    0.225506    11.00000   -1.20000
AFIX   0
SI1   4    0.285531    0.379802    0.231312    11.00000    0.01372    0.01814 =
         0.01684    0.00755   -0.00053   -0.00174
C9    1    0.187608    0.413531    0.103295    11.00000    0.01946    0.01288 =
         0.01321   -0.00030    0.00119    0.00094
C10   1    0.113019    0.370702    0.148825    11.00000    0.01691    0.01357 =
         0.01729    0.00407    0.00315    0.00378
C11   1   -0.067735    0.331889    0.130174    11.00000    0.01844    0.01662 =
         0.01885    0.00746    0.00234    0.00113
AFIX  43
H5    2   -0.116466    0.305167    0.161590    11.00000   -1.20000
AFIX   0
C12   1   -0.177818    0.332136    0.065272    11.00000    0.01343    0.01278 =
         0.02060    0.00179    0.00006    0.00077
C13   1   -0.102497    0.374432    0.020372    11.00000    0.01757    0.02016 =
         0.01387    0.00348   -0.00337    0.00380
AFIX  43
H6    2   -0.173901    0.375529   -0.023086    11.00000   -1.20000
AFIX   0
C14   1    0.077426    0.415216    0.038940    11.00000    0.02242    0.01682 =
         0.01499    0.00479    0.00397    0.00231
AFIX  43
H7    2    0.124220    0.443708    0.008223    11.00000   -1.20000
AFIX   0
C15   1   -0.366156    0.285700    0.047342    11.00000    0.02128    0.01889 =
         0.01442    0.00215    0.00031    0.00386
C16   1   -0.436618    0.228499    0.079031    11.00000    0.01633    0.02911 =
         0.02070    0.00496   -0.00092   -0.00308
AFIX  43
H8    2   -0.368637    0.212949    0.117159    11.00000   -1.20000
AFIX   0
C17   1   -0.620323    0.194432    0.049895    11.00000    0.02286    0.02487 =
         0.02777    0.01160    0.00480   -0.00322
AFIX  43
H9    2   -0.685349    0.154269    0.066461    11.00000   -1.20000
AFIX   0
C18   1   -0.693949    0.226573   -0.005580    11.00000    0.01859    0.01543 =
         0.01731    0.00168    0.00392    0.00232
S3    5   -0.531461    0.299194   -0.020856    11.00000    0.01715    0.02035 =
         0.02102    0.00787   -0.00119   -0.00141
C19   1   -0.875232    0.205036   -0.048960    11.00000    0.01711    0.01781 =
         0.02168    0.00131    0.00662    0.00164
C20   1   -0.943463    0.228558   -0.109958    11.00000    0.02289    0.02326 =
         0.02083    0.00424    0.00348    0.00030
AFIX  43
H10   2   -0.874287    0.263392   -0.130267    11.00000   -1.20000
AFIX   0
C21   1   -1.128613    0.194874   -0.138966    11.00000    0.02247    0.02195 =
         0.02226    0.00457   -0.00478    0.00054
AFIX  43
H11   2   -1.192745    0.204820   -0.180612    11.00000   -1.20000
AFIX   0
C22   1   -1.204381    0.146698   -0.100558    11.00000    0.02175    0.01679 =
         0.02605    0.00322    0.00072    0.00127
S4    5   -1.045089    0.141804   -0.027123    11.00000    0.01706    0.02406 =
         0.02748    0.00856    0.00139   -0.00163
C23   1   -1.395891    0.100921   -0.115164    11.00000    0.01884    0.02660 =
         0.03347    0.00807    0.00051   -0.00223
AFIX  23
H12   2   -1.464836    0.112287   -0.157782    11.00000   -1.20000
H13   2   -1.455394    0.122260   -0.075555    11.00000   -1.20000
AFIX   0
C24   1   -1.403380    0.007221   -0.125574    11.00000    0.01997    0.02752 =
         0.04092    0.00536    0.00423   -0.00042
AFIX  23
H14   2   -1.365467   -0.005183   -0.079530    11.00000   -1.20000
H15   2   -1.317063   -0.012182   -0.155638    11.00000   -1.20000
AFIX   0
C25   1   -1.595564   -0.040159   -0.159835    11.00000    0.02555    0.02643 =
         0.03568    0.00294    0.00450   -0.00244
AFIX  23
H16   2   -1.636549   -0.024084   -0.204030    11.00000   -1.20000
H17   2   -1.587261   -0.099459   -0.171998    11.00000   -1.20000
AFIX   0
C26   1   -1.738174   -0.025427   -0.113570    11.00000    0.02775    0.03144 =
         0.03070    0.00698    0.00419   -0.00150
AFIX  23
H18   2   -1.747279    0.033795   -0.101382    11.00000   -1.20000
H19   2   -1.698190   -0.041768   -0.069419    11.00000   -1.20000
AFIX   0
C27   1   -1.930075   -0.073945   -0.149746    11.00000    0.02055    0.02642 =
         0.03423    0.00708    0.00360   -0.00516
AFIX  23
H20   2   -1.921016   -0.133172   -0.161905    11.00000   -1.20000
H21   2   -2.012568   -0.064837   -0.115963    11.00000   -1.20000
AFIX   0
C28   1   -2.011091   -0.048637   -0.216487    11.00000    0.02835    0.03209 =
         0.03468    0.00872    0.00143   -0.00143
AFIX 137
H22   2   -2.017451    0.010239   -0.205162    11.00000   -1.50000
H23   2   -2.132481   -0.078706   -0.235203    11.00000   -1.50000
H24   2   -1.934913   -0.061335   -0.251585    11.00000   -1.50000
AFIX   0
C29   1    0.379831    0.455132    0.130888    11.00000    0.01589    0.01499 =
         0.01518    0.00221    0.00217    0.00348
C30   1    0.457982    0.445209    0.199725    11.00000    0.01419    0.01602 =
         0.01880    0.00485    0.00226    0.00105
C31   1    0.633728    0.484720    0.231538    11.00000    0.01828    0.01733 =
         0.01702    0.00659    0.00162    0.00240
AFIX  43
H25   2    0.684838    0.477704    0.276214    11.00000   -1.20000
AFIX   0
C32   1    0.736550    0.534414    0.199273    11.00000    0.01508    0.01343 =
         0.02190    0.00345    0.00423    0.00269
C33   1    0.659460    0.542168    0.131144    11.00000    0.02111    0.01692 =
         0.01925    0.00847    0.01007   -0.00072
AFIX  43
H26   2    0.727105    0.573521    0.107577    11.00000   -1.20000
AFIX   0
C34   1    0.482395    0.503360    0.098337    11.00000    0.01968    0.02125 =
         0.01498    0.00567    0.00173    0.00209
AFIX  43
H27   2    0.432479    0.510209    0.053470    11.00000   -1.20000
AFIX   0
C35   1    0.915099    0.580907    0.239348    11.00000    0.01561    0.01363 =
         0.02291    0.01032    0.00424    0.00147
C36   1    0.963703    0.611096    0.311119    11.00000    0.01720    0.01857 =
         0.01966    0.01195    0.00387    0.00061
AFIX  43
H28   2    0.885637    0.603164    0.342440    11.00000   -1.20000
AFIX   0
C37   1    1.142618    0.655532    0.334244    11.00000    0.01920    0.02062 =
         0.01898    0.00424    0.00128    0.00112
AFIX  43
H29   2    1.193831    0.679350    0.382072    11.00000   -1.20000
AFIX   0
C38   1    1.232689    0.660177    0.280074    11.00000    0.01537    0.01095 =
         0.02265    0.00254   -0.00152    0.00069
S5    5    1.094929    0.607309    0.198514    11.00000    0.01852    0.02070 =
         0.02082    0.00374    0.00468   -0.00350
C39   1    1.415256    0.703898    0.283597    11.00000    0.01859    0.01449 =
         0.02290    0.00488    0.00334    0.00184
C40   1    1.499645    0.722593    0.231808    11.00000    0.02090    0.02695 =
         0.01834    0.00524    0.00225   -0.00075
AFIX  43
H30   2    1.447294    0.705488    0.183421    11.00000   -1.20000
AFIX   0
C41   1    1.675534    0.770737    0.258030    11.00000    0.02050    0.02847 =
         0.02867    0.00936    0.01033    0.00061
AFIX  43
H31   2    1.749060    0.788429    0.228456    11.00000   -1.20000
AFIX   0
C42   1    1.726449    0.788530    0.329858    11.00000    0.01624    0.01482 =
         0.03243    0.01096    0.00627    0.00236
S6    5    1.555826    0.745542    0.366509    11.00000    0.01826    0.02467 =
         0.02436    0.01155    0.00170   -0.00464
C43   1    1.901770    0.835537    0.377569    11.00000    0.02006    0.02323 =
         0.02597    0.00827    0.00338    0.00128
AFIX  23
H32   2    1.955622    0.799573    0.405799    11.00000   -1.20000
H33   2    1.872423    0.883281    0.410397    11.00000   -1.20000
AFIX   0
C44   1    2.042975    0.865926    0.337970    11.00000    0.01716    0.02154 =
         0.02750    0.01088    0.00044    0.00161
AFIX  23
H34   2    1.991937    0.903966    0.311333    11.00000   -1.20000
H35   2    2.070038    0.818674    0.303932    11.00000   -1.20000
AFIX   0
C45   1    2.220592    0.910162    0.388151    11.00000    0.01961    0.02420 =
         0.02809    0.01189    0.00382    0.00007
AFIX  23
H36   2    2.191700    0.955386    0.423701    11.00000   -1.20000
H37   2    2.273682    0.871077    0.413090    11.00000   -1.20000
AFIX   0
C46   1    2.362615    0.945369    0.351101    11.00000    0.02284    0.02197 =
         0.02536    0.00700    0.00273    0.00083
AFIX  23
H38   2    2.393499    0.900099    0.316149    11.00000   -1.20000
H39   2    2.309301    0.983904    0.325572    11.00000   -1.20000
AFIX   0
C47   1    2.537093    0.990329    0.401958    11.00000    0.01970    0.02480 =
         0.02957    0.00596    0.00445   -0.00349
AFIX  23
H40   2    2.506093    1.035402    0.437064    11.00000   -1.20000
H41   2    2.590712    0.951705    0.427306    11.00000   -1.20000
AFIX   0
C48   1    2.678708    1.025920    0.365080    11.00000    0.02574    0.03348 =
         0.03705    0.00893    0.00847   -0.00306
AFIX 137
H42   2    2.707316    0.982006    0.329137    11.00000   -1.50000
H43   2    2.788298    1.050740    0.399614    11.00000   -1.50000
H44   2    2.630357    1.067596    0.343089    11.00000   -1.50000

AFIX   0
HKLF 4 1 1 0 0 0 1 0 0 0 1

REM  masa1389
REM R1 =  0.0321 for    4907 Fo > 4sig(Fo)  and  0.0493 for all    6208 data
REM    570 parameters refined using      0 restraints

END

WGHT      0.0450      1.5905

REM Highest difference peak  0.426,  deepest hole -0.359,  1-sigma level  0.072
Q1    1   0.4022  0.4602  0.1683  11.00000  0.05    0.43
Q2    1   1.1652  0.6579  0.2410  11.00000  0.05    0.37
Q3    1   0.3651  0.4240  0.2120  11.00000  0.05    0.37
Q4    1   1.3347  0.6773  0.2859  11.00000  0.05    0.37
Q5    1   1.6609  0.7609  0.3610  11.00000  0.05    0.35
Q6    1  -0.4255  0.2818  0.0094  11.00000  0.05    0.35
Q7    1   0.2528  0.4154  0.2709  11.00000  0.05    0.34
Q8    1  -0.4900  0.2434  0.0466  11.00000  0.05    0.34
Q9    1   0.0239  0.3626  0.1477  11.00000  0.05    0.34
Q10   1   0.0650  0.3207  0.3699  11.00000  0.05    0.33
Q11   1   0.8224  0.5594  0.2195  11.00000  0.05    0.33
Q12   1   1.0012  0.5989  0.2176  11.00000  0.05    0.32
Q13   1   0.2853  0.4423  0.1174  11.00000  0.05    0.31
Q14   1   0.1903  0.3811  0.1956  11.00000  0.05    0.30
Q15   1   0.3883  0.3414  0.4692  11.00000  0.05    0.30
;
_shelx_res_checksum   88197

_shelx_hkl_file
;
  -1   0   0   20.78    0.57
  -1   0   0   20.35    0.91
   1   0   0   20.03    0.58
   1   0   0   21.55    0.57
  -2   0   0   59.27    2.27
  -2   0   0   56.76    1.42
   2   0   0   58.16    1.44
   2   0   0   58.33    1.51
  -3   0   0   39.04    1.77
  -3   0   0   38.68    1.12
   3   0   0   40.24    1.13
   3   0   0   38.76    1.12
  -4   0   0    0.11    0.45
  -4   0   0    0.24    0.31
   4   0   0    0.82    0.36
   4   0   0    0.11    0.27
  -5   0   0   10.60    0.77
  -5   0   0   11.74    1.24
   5   0   0   10.62    0.65
   5   0   0   11.37    0.81
  -6   0   0    2.03    0.70
  -6   0   0    1.79    0.53
   6   0   0    2.05    0.59
  -7   0   0    6.48    0.71
   7   0   0    5.65    0.78
  -8   0   0   -1.04    0.65
   8  -1   0    4.45    0.84
  -8   1   0    5.20    0.79
   7  -1   0   17.85    1.13
  -7   1   0   19.52    1.14
   6  -1   0   44.98    1.53
  -6   1   0   43.65    1.47
  -6   1   0   45.76    2.25
   5  -1   0   22.56    0.86
   5  -1   0   21.65    0.98
  -5   1   0   22.46    1.46
  -5   1   0   22.05    0.94
   4  -1   0   45.52    1.32
   4  -1   0   46.31    1.33
  -4   1   0   46.16    2.00
  -4   1   0   43.88    1.30
   3  -1   0   73.98    1.83
   3  -1   0   73.44    1.93
  -3   1   0   73.22    1.82
  -3   1   0   74.44    2.83
   2  -1   0   11.81    0.56
   2  -1   0   12.01    0.54
  -2   1   0   11.53    0.82
  -2   1   0   11.77    0.60
   1  -1   0  112.31    2.43
   1  -1   0  109.95    2.71
  -1   1   0  109.41    3.83
  -1   1   0  108.46    2.44
   0  -1   0  169.33    3.58
   0  -1   0  158.68    5.72
   0   1   0  165.78    4.05
  -1  -1   0   26.55    0.68
  -1  -1   0   25.89    1.20
   1   1   0   25.82    0.75
   1   1   0   27.32    0.72
  -2  -1   0    6.96    0.89
  -2  -1   0    6.57    0.45
   2   1   0    7.37    0.51
   2   1   0    7.38    0.44
  -3  -1   0   29.26    1.55
  -3  -1   0   29.98    0.94
   3   1   0   29.94    0.98
   3   1   0   30.11    0.93
  -4  -1   0   -0.10    0.28
  -4  -1   0    0.18    0.49
   4   1   0   -0.30    0.26
   4   1   0    0.06    0.36
  -5  -1   0   21.60    1.59
  -5  -1   0   21.83    0.94
   5   1   0   21.47    0.99
  -6  -1   0   48.40    1.55
  -6  -1   0   49.78    2.49
   6   1   0   47.42    1.60
  -7  -1   0    0.63    0.59
   7   1   0   -0.03    0.63
   8  -2   0   -0.44    0.72
  -8   2   0    0.07    0.69
   7  -2   0   26.01    1.28
  -7   2   0   28.09    1.29
   6  -2   0   10.54    0.90
  -6   2   0    9.06    0.69
   5  -2   0   40.88    1.34
   5  -2   0   41.38    1.28
  -5   2   0   41.96    1.95
  -5   2   0   40.80    1.31
   4  -2   0   24.92    0.90
   4  -2   0   26.06    0.95
  -4   2   0   25.53    1.35
  -4   2   0   25.60    0.94
   3  -2   0   10.64    0.62
   3  -2   0   11.02    0.58
  -3   2   0   11.31    0.64
  -3   2   0   10.74    0.86
   2  -2   0    0.64    0.25
   2  -2   0    0.87    0.26
  -2   2   0    0.52    0.27
  -2   2   0    0.92    0.23
   1  -2   0   57.34    1.33
   1  -2   0   57.50    2.03
  -1   2   0   54.68    1.32
   0  -2   0  201.93    7.09
   0  -2   0  207.75    4.42
   0   2   0  204.42    4.98
  -1  -2   0   64.52    2.52
  -1  -2   0   66.18    1.47
   1   2   0   65.36    1.51
   1   2   0   63.34    1.67
  -2  -2   0   87.94    3.41
  -2  -2   0   89.01    2.07
   2   2   0   92.37    2.29
   2   2   0   92.13    2.12
  -3  -2   0   41.67    1.16
  -3  -2   0   42.10    1.99
   3   2   0   42.02    1.21
   3   2   0   41.81    1.21
  -4  -2   0   13.86    1.29
  -4  -2   0   15.04    0.70
   4   2   0   14.53    0.78
   4   2   0   14.48    0.66
  -5  -2   0   71.18    3.13
  -5  -2   0   72.24    1.89
   5   2   0   70.35    1.98
  -6  -2   0   17.41    1.73
  -6  -2   0   17.08    0.98
   6   2   0   17.32    1.03
  -7  -2   0    3.50    0.65
  -7  -2   0    3.53    0.97
   7   2   0    3.09    0.71
   8  -3   0    2.30    0.78
  -8   3   0    2.03    0.75
   7  -3   0    0.01    0.64
  -7   3   0   -0.69    0.59
   6  -3   0    3.18    0.61
  -6   3   0    3.58    0.58
   5  -3   0    0.41    0.43
   5  -3   0    0.07    0.38
  -5   3   0   -0.43    0.39
  -5   3   0   -0.24    0.41
   4  -3   0    5.55    0.57
   4  -3   0    6.17    0.49
  -4   3   0    5.79    0.47
  -4   3   0    5.75    0.81
   3  -3   0  154.15    3.48
   3  -3   0  151.53    3.81
  -3   3   0  151.34    5.38
  -3   3   0  149.53    3.47
   2  -3   0   56.40    2.06
   2  -3   0   55.97    1.39
   2  -3   0   55.08    1.52
  -2   3   0   55.10    1.39
   1  -3   0  104.37    2.25
  -1   3   0   98.05    2.23
  -1   3   0   95.73    2.51
   0  -3   0  124.61    4.38
   0  -3   0  123.56    2.71
   0   3   0  120.43    3.06
  -1  -3   0    1.10    0.42
  -1  -3   0    1.23    0.13
   1   3   0    1.44    0.24
  -2  -3   0   37.48    1.76
  -2  -3   0   36.83    0.95
   2   3   0   37.83    1.09
   2   3   0   37.24    1.03
  -3  -3   0    0.95    0.25
  -3  -3   0    0.67    0.53
   3   3   0    0.75    0.30
   3   3   0    0.52    0.35
  -4  -3   0   19.89    1.51
  -4  -3   0   18.69    0.78
   4   3   0   19.40    0.77
   4   3   0   20.24    0.87
  -5  -3   0   53.48    2.61
  -5  -3   0   52.81    1.51
   5   3   0   51.73    1.61
  -6  -3   0    1.62    0.50
  -6  -3   0    0.46    0.83
   6   3   0    1.24    0.59
  -7  -3   0    2.53    0.98
  -7  -3   0    2.57    0.60
   7   3   0    3.03    0.72
   8  -4   0    0.20    0.72
  -8   4   0   -1.60    0.69
   7  -4   0   40.84    1.57
  -7   4   0   44.90    1.57
   6  -4   0    0.36    0.53
  -6   4   0    0.67    0.51
   5  -4   0   11.07    0.73
   5  -4   0   10.97    0.78
  -5   4   0   10.31    0.80
   4  -4   0   73.11    1.88
   4  -4   0   73.86    2.76
   4  -4   0   71.49    1.98
  -4   4   0   71.15    1.87
   3  -4   0   19.30    0.77
   3  -4   0   19.32    0.80
   3  -4   0   18.92    1.00
  -3   4   0   19.02    0.82
   2  -4   0    1.08    0.29
   2  -4   0    0.87    0.29
  -2   4   0    1.05    0.27
  -2   4   0    1.37    0.25
   1  -4   0  720.17   15.06
  -1   4   0  677.62   17.08
  -1   4   0  694.20   15.06
   0  -4   0    7.64    0.42
   0   4   0    7.60    0.55
  -1  -4   0   41.75    1.86
  -1  -4   0   42.14    1.07
   1   4   0   39.93    1.18
  -2  -4   0   28.30    0.76
  -2  -4   0   27.78    1.57
   2   4   0   28.05    0.87
   2   4   0   27.76    0.92
  -3  -4   0   -0.07    0.53
  -3  -4   0    0.04    0.22
   3   4   0   -0.11    0.33
   3   4   0   -0.18    0.29
  -4  -4   0   18.03    1.53
  -4  -4   0   18.70    0.75
   4   4   0   19.16    0.78
   4   4   0   18.22    0.86
  -5  -4   0   15.03    1.68
  -5  -4   0   17.37    0.83
   5   4   0   16.86    0.97
  -6  -4   0   36.02    2.29
  -6  -4   0   33.26    1.22
   6   4   0   30.32    1.32
  -7  -4   0    3.63    1.10
  -7  -4   0    4.00    0.62
   7   4   0    3.58    0.76
   7  -5   0    0.43    0.64
  -7   5   0   -1.55    0.59
   6  -5   0    5.56    0.68
  -6   5   0    5.51    0.64
   5  -5   0   17.50    0.88
  -5   5   0   15.81    0.90
   4  -5   0    0.99    0.38
   4  -5   0    0.67    0.32
  -4   5   0    0.52    0.36
   3  -5   0   64.87    2.35
   3  -5   0   63.28    1.62
  -3   5   0   62.05    1.63
  -3   5   0   58.56    1.72
   2  -5   0   13.45    0.59
  -2   5   0   13.00    0.68
  -2   5   0   12.24    0.61
   1  -5   0  113.40    3.94
   1  -5   0  104.86    2.46
  -1   5   0  106.69    2.79
  -1   5   0  110.31    2.44
   0  -5   0   32.36    0.87
   0  -5   0   34.29    1.51
   0   5   0   31.77    1.03
  -1  -5   0    4.98    0.47
  -1  -5   0    4.21    0.56
   1   5   0    5.39    0.37
  -2  -5   0   95.88    3.80
  -2  -5   0   99.11    2.18
   2   5   0   97.82    2.30
   2   5   0   95.78    2.54
  -3  -5   0    3.39    0.68
  -3  -5   0    3.65    0.28
   3   5   0    3.91    0.39
   3   5   0    3.71    0.42
  -4  -5   0    0.70    0.28
  -4  -5   0    1.00    0.70
   4   5   0    1.30    0.36
   4   5   0    1.19    0.43
  -5  -5   0    6.19    1.03
  -5  -5   0    5.58    0.48
   5   5   0    6.30    0.65
  -6  -5   0   26.69    2.17
  -6  -5   0   26.54    1.09
   6   5   0   24.38    1.21
  -7  -5   0    0.40    1.04
   7   5   0    0.14    0.67
   7  -6   0   -0.81    0.60
  -7   6   0    0.18    0.64
   6  -6   0   30.15    1.24
  -6   6   0   31.93    1.28
   5  -6   0    4.04    0.54
  -5   6   0    2.82    0.50
  -5   6   0    3.98    0.49
   4  -6   0   64.99    2.42
   4  -6   0   61.99    1.68
  -4   6   0   62.97    1.79
  -4   6   0   62.95    1.72
   3  -6   0   14.64    0.69
  -3   6   0   14.36    0.74
  -3   6   0   14.15    0.77
   2  -6   0    9.46    0.56
  -2   6   0    8.59    0.57
  -2   6   0   10.15    0.67
   1  -6   0   10.18    0.51
  -1   6   0   10.21    0.67
  -1   6   0   10.61    0.49
   0  -6   0   69.37    2.67
   0  -6   0   65.80    1.61
   0   6   0   67.72    1.85
  -1  -6   0    3.29    0.34
  -1  -6   0    2.86    0.57
   1   6   0    3.93    0.38
  -2  -6   0   60.19    1.36
  -2  -6   0   59.77    2.63
   2   6   0   56.44    1.69
   2   6   0   59.79    1.54
  -3  -6   0    5.18    0.78
  -3  -6   0    5.19    0.40
   3   6   0    5.01    0.44
   3   6   0    4.95    0.46
  -4  -6   0    0.59    0.27
  -4  -6   0    0.56    0.71
   4   6   0    0.59    0.38
   4   6   0    1.11    0.44
  -5  -6   0   33.90    1.11
  -5  -6   0   33.84    2.26
   5   6   0   34.33    1.28
  -6  -6   0    0.58    1.02
   6   6   0    0.33    0.61
  -7  -6   0   -0.96    1.08
   7   6   0   -1.32    0.66
   7  -7   0    0.32    0.64
  -7   7   0    0.06    0.66
   6  -7   0    1.94    0.59
  -6   7   0    1.37    0.60
   5  -7   0   23.12    1.02
  -5   7   0   25.53    1.06
  -5   7   0   24.59    1.07
   4  -7   0    0.21    0.40
  -4   7   0   -0.09    0.38
  -4   7   0   -0.21    0.37
   3  -7   0    0.85    0.36
   3  -7   0    0.49    0.41
  -3   7   0    0.93    0.38
  -3   7   0    1.02    0.33
   2  -7   0    2.95    0.37
  -2   7   0    3.27    0.43
  -2   7   0    3.05    0.32
   1  -7   0   18.63    0.70
   1  -7   0   21.90    1.29
  -1   7   0   18.72    0.63
  -1   7   0   18.74    0.88
   0  -7   0   16.14    0.65
   0  -7   0   20.30    1.35
   0   7   0   17.21    0.84
  -1  -7   0   55.30    1.40
  -1  -7   0   53.21    2.47
   1   7   0   54.48    1.62
  -2  -7   0    0.47    0.58
  -2  -7   0    0.35    0.14
   2   7   0    0.51    0.33
   2   7   0    0.22    0.33
  -3  -7   0   49.85    1.22
  -3  -7   0   49.66    2.48
   3   7   0   49.60    1.43
   3   7   0   50.05    1.52
  -4  -7   0    1.36    0.78
   4   7   0    0.89    0.47
   4   7   0    1.54    0.43
  -5  -7   0    0.54    0.95
   5   7   0    0.05    0.53
  -6  -7   0    0.24    1.06
   6   7   0    0.25    0.61
   7  -8   0    1.16    0.66
  -7   8   0    0.29    0.67
   6  -8   0    1.64    0.60
  -6   8   0    1.92    0.62
   5  -8   0    4.82    0.60
  -5   8   0    5.70    0.62
  -5   8   0    5.76    0.62
   4  -8   0   40.86    1.29
  -4   8   0   41.00    1.32
  -4   8   0   43.62    1.43
   3  -8   0    0.56    0.37
  -3   8   0    0.11    0.38
  -3   8   0    0.31    0.33
   2  -8   0   30.75    1.76
   2  -8   0   37.24    1.05
  -2   8   0   35.73    1.01
  -2   8   0   35.11    1.21
   1  -8   0    8.59    0.57
  -1   8   0    7.80    0.45
  -1   8   0    7.12    0.74
   0  -8   0   24.73    0.80
   0  -8   0   18.50    1.60
   0   8   0   26.65    1.03
  -1  -8   0    5.33    0.78
  -1  -8   0    5.84    0.44
   1   8   0    5.47    0.49
  -2  -8   0   22.89    1.67
   2   8   0   23.65    1.01
   2   8   0   23.29    0.88
  -3  -8   0   17.91    1.62
   3   8   0   16.70    0.90
   3   8   0   17.04    0.83
  -4  -8   0    7.05    1.08
   4   8   0    7.31    0.65
   4   8   0    8.93    0.81
  -5  -8   0    0.14    0.98
   5   8   0   -0.20    0.55
  -6  -8   0   -0.07    1.11
   6   8   0    0.38    0.65
   7  -9   0    6.56    0.79
  -7   9   0    7.52    0.86
   6  -9   0    0.25    0.56
  -6   9   0    0.69    0.65
  -6   9   0    1.28    0.61
   5  -9   0    3.68    0.61
  -5   9   0    4.81    0.64
  -5   9   0    3.72    0.61
   4  -9   0   12.19    0.76
  -4   9   0   11.80    0.90
  -4   9   0   11.20    0.80
   3  -9   0    0.75    0.40
  -3   9   0    0.89    0.45
  -3   9   0    0.39    0.34
   2  -9   0   18.29    0.74
   2  -9   0   15.65    1.27
  -2   9   0   17.84    0.70
  -2   9   0   17.68    0.92
   1  -9   0   24.01    1.66
   1  -9   0   30.72    0.93
  -1   9   0   31.37    0.80
  -1   9   0   29.32    1.11
   0  -9   0    0.22    0.30
   0  -9   0    0.26    0.63
   0   9   0    0.53    0.38
  -1  -9   0   13.85    1.49
  -1  -9   0   12.59    0.66
   1   9   0   12.91    0.86
  -2  -9   0   29.06    1.89
   2   9   0   25.53    1.10
  -3  -9   0    0.63    0.77
   3   9   0    0.31    0.42
   3   9   0    0.43    0.45
  -4  -9   0   14.58    1.81
   4   9   0   13.13    0.89
   4   9   0   15.61    0.93
  -5  -9   0   23.67    2.27
   5   9   0   23.24    1.14
  -6  -9   0   10.70    1.60
   6   9   0   10.27    0.93
   7 -10   0    0.61    0.64
  -7  10   0   -1.06    0.70
   6 -10   0    0.18    0.59
  -6  10   0    0.24    0.64
  -6  10   0    0.92    0.66
   5 -10   0   -0.69    0.51
  -5  10   0    0.24    0.61
  -5  10   0   -0.44    0.53
   4 -10   0    0.76    0.48
  -4  10   0   -0.11    0.53
  -4  10   0   -0.65    0.44
   3 -10   0    0.10    0.42
  -3  10   0    0.45    0.37
  -3  10   0    0.74    0.50
   2 -10   0   24.54    0.89
   2 -10   0   23.40    1.47
  -2  10   0   23.04    0.81
  -2  10   0   23.32    1.07
   1 -10   0    3.85    0.43
   1 -10   0    4.06    0.74
  -1  10   0    3.64    0.51
  -1  10   0    3.62    0.24
   0 -10   0    4.09    0.42
   0 -10   0    4.23    0.80
   0  10   0    4.09    0.52
  -1 -10   0    8.45    0.63
  -1 -10   0    7.76    0.97
   1  10   0    8.37    0.63
  -2 -10   0    0.97    0.79
   2  10   0    1.49    0.50
  -3 -10   0    2.05    0.92
   3  10   0    3.36    0.53
   3  10   0    2.79    0.56
  -4 -10   0    1.88    1.04
   4  10   0    1.63    0.57
   4  10   0    2.31    0.59
  -5 -10   0   21.43    2.25
   5  10   0   21.04    1.14
   6 -11   0    3.43    0.67
  -6  11   0    6.86    0.81
  -6  11   0    4.88    0.74
   5 -11   0    0.52    0.56
  -5  11   0    0.47    0.57
  -5  11   0    0.77    0.66
   4 -11   0   11.96    0.82
  -4  11   0   12.41    1.03
  -4  11   0   12.05    0.88
   3 -11   0   72.04    1.93
  -3  11   0   73.69    2.20
  -3  11   0   73.37    1.87
   2 -11   0    6.94    0.65
  -2  11   0    7.86    0.68
  -2  11   0    6.58    0.58
   1 -11   0    1.21    0.79
   1 -11   0    1.43    0.41
  -1  11   0    1.51    0.52
   0 -11   0    4.42    0.91
   0 -11   0    3.62    0.46
   0  11   0    4.16    0.57
  -1 -11   0    2.88    0.90
  -1 -11   0    1.83    0.45
   1  11   0    2.09    0.55
  -2 -11   0   26.96    2.09
  -2 -11   0   26.81    1.06
   2  11   0   28.26    1.25
  -3 -11   0    0.66    0.97
   3  11   0    0.29    0.52
   3  11   0    0.75    0.56
  -4 -11   0   17.07    2.17
   4  11   0   18.51    1.09
   4  11   0   16.41    1.02
  -5 -11   0    0.27    1.23
   5  11   0    0.64    0.65
   6 -12   0    1.30    0.65
  -6  12   0    2.31    0.80
  -6  12   0    1.19    0.70
   5 -12   0   -0.13    0.56
  -5  12   0   -1.39    0.54
  -5  12   0   -0.81    0.70
   4 -12   0    0.58    0.54
  -4  12   0    0.45    0.48
  -4  12   0   -0.43    0.66
   3 -12   0    2.56    0.54
  -3  12   0    3.09    0.65
  -3  12   0    2.16    0.42
   2 -12   0   38.23    2.06
   2 -12   0   37.89    1.21
  -2  12   0   36.07    1.44
   1 -12   0    0.07    0.86
   1 -12   0    0.05    0.43
  -1  12   0   -0.23    0.52
   0 -12   0    2.91    0.99
   0 -12   0    3.39    0.48
   0  12   0    3.91    0.63
  -1 -12   0    8.22    1.20
  -1 -12   0    9.04    0.72
   1  12   0    8.64    0.75
  -2 -12   0    2.68    1.06
  -2 -12   0    1.85    0.56
   2  12   0    1.95    0.63
  -3 -12   0   52.18    2.98
   3  12   0   50.68    1.79
   3  12   0   47.30    1.57
  -4 -12   0    9.46    1.54
   4  12   0   10.14    0.85
  -5 -12   0    6.88    1.57
   5  12   0    6.07    0.82
   6 -13   0   -0.55    0.60
  -6  13   0   -1.51    0.65
  -6  13   0   -0.29    0.80
   5 -13   0    1.13    0.60
  -5  13   0    0.41    0.77
  -5  13   0   -0.07    0.58
   4 -13   0   -0.12    0.56
  -4  13   0   -0.07    0.73
   3 -13   0   42.43    1.40
  -3  13   0   44.02    1.64
   2 -13   0    4.94    0.59
   2 -13   0    3.54    1.02
  -2  13   0    4.97    0.73
   1 -13   0   -2.19    0.95
   1 -13   0   -0.25    0.47
  -1  13   0    0.48    0.61
   0 -13   0    3.31    0.54
   0 -13   0    1.78    1.11
   0  13   0    3.96    0.69
  -1 -13   0    0.31    1.08
  -1 -13   0    1.92    0.53
   1  13   0    1.02    0.64
  -2 -13   0    0.34    1.16
  -2 -13   0    0.96    0.57
   2  13   0    0.97    0.67
  -3 -13   0   18.41    2.31
   3  13   0   18.55    1.22
   3  13   0   15.83    0.99
  -4 -13   0   -0.32    1.29
   4  13   0   -0.07    0.62
   5 -14   0    0.92    0.64
  -5  14   0    1.29    0.83
   4 -14   0   24.18    1.12
  -4  14   0   24.76    1.39
   3 -14   0    1.16    0.58
  -3  14   0    0.18    0.73
   2 -14   0    3.03    0.60
  -2  14   0    3.55    0.78
   1 -14   0    0.29    0.52
  -1  14   0    0.77    0.67
   0 -14   0   -2.45    1.11
   0 -14   0   -0.64    0.49
   0  14   0    0.29    0.67
  -1 -14   0    1.93    0.59
  -1 -14   0    2.62    1.25
   1  14   0    1.99    0.75
  -2 -14   0   12.06    0.92
  -2 -14   0   11.60    1.66
   2  14   0   12.24    1.19
  -3 -14   0    3.83    1.48
   3  14   0    5.95    0.84
   3  14   0    4.75    0.72
  -4 -14   0    4.33    1.58
   4  14   0    4.50    0.77
   5 -15   0   -0.55    0.64
  -5  15   0    1.09    0.86
   4 -15   0   -0.47    0.60
  -4  15   0    0.27    0.81
   3 -15   0    2.02    0.63
  -3  15   0    2.38    0.85
   2 -15   0   23.63    1.06
  -2  15   0   22.57    1.33
   1 -15   0    3.47    1.28
   1 -15   0    3.71    0.63
  -1  15   0    4.23    0.83
   0 -15   0   14.21    1.68
   0 -15   0   13.91    0.89
   0  15   0   13.07    1.22
  -1 -15   0    8.08    0.75
  -1 -15   0    6.86    1.52
   1  15   0    6.26    0.92
  -2 -15   0    8.83    0.83
  -2 -15   0    8.15    1.66
   2  15   0    9.24    0.97
  -3 -15   0    0.22    1.45
   3  15   0    0.19    0.65
   3  15   0   -0.41    0.77
   4 -16   0   16.20    1.02
  -4  16   0   14.76    1.36
   3 -16   0    1.14    0.64
  -3  16   0   -1.03    0.84
   2 -16   0    1.79    0.64
  -2  16   0    1.48    0.84
   1 -16   0    1.99    0.63
   1 -16   0   -0.38    1.27
  -1  16   0    2.63    0.88
   0 -16   0    9.02    0.84
   0 -16   0    7.16    1.55
   0  16   0    8.19    1.00
  -1 -16   0    1.08    1.41
  -1 -16   0    0.65    0.64
   1  16   0   -0.53    0.82
  -2 -16   0   15.26    1.97
   2  16   0   13.70    1.34
   3 -17   0   -0.16    0.65
  -3  17   0   -0.86    0.88
   2 -17   0    2.22    0.67
  -2  17   0    2.02    0.95
   1 -17   0    8.28    0.80
  -1  17   0    8.24    1.06
   0 -17   0    1.21    0.64
   0 -17   0    0.78    1.18
   0  17   0    0.29    0.86
  -1 -17   0    4.27    0.77
  -1 -17   0    4.02    1.59
   1  17   0    4.76    1.01
   1  17  -1   -0.57    0.86
  -1 -17   1    0.17    1.24
  -1 -17   1    0.43    0.66
   0  17  -1   -0.14    0.86
   0 -17   1    0.53    1.21
   0 -17   1    0.56    0.62
  -1  17  -1    0.44    0.91
   1 -17   1    2.09    0.65
  -2  17  -1    2.28    0.94
   2 -17   1    2.33    0.67
  -3  17  -1    4.07    1.01
   3 -17   1    3.95    0.72
   2  16  -1   -0.30    0.80
  -2 -16   1    0.37    1.48
   1  16  -1    0.70    0.82
  -1 -16   1    0.21    0.62
  -1 -16   1   -0.72    1.38
   0  16  -1    1.69    0.84
   0 -16   1    0.43    1.39
   0 -16   1    1.30    0.61
  -1  16  -1    4.90    0.92
   1 -16   1    1.84    1.37
   1 -16   1    3.58    0.64
  -2  16  -1   -0.08    0.80
   2 -16   1    0.37    0.58
  -3  16  -1   14.19    1.26
   3 -16   1   17.95    1.00
  -4  16  -1    0.02    0.88
   4 -16   1    0.52    0.64
   3  15  -1    2.05    0.66
   3  15  -1    0.34    0.77
  -3 -15   1    1.70    1.52
   2  15  -1    1.90    0.79
  -2 -15   1    0.13    1.40
  -2 -15   1    0.82    0.63
   1  15  -1   28.88    1.53
  -1 -15   1   28.73    1.17
  -1 -15   1   28.58    2.59
   0  15  -1   14.43    1.24
   0 -15   1   14.21    1.72
   0 -15   1   12.93    0.90
  -1  15  -1    2.95    0.80
   1 -15   1    1.35    1.25
   1 -15   1    3.70    0.61
  -2  15  -1    8.33    0.93
   2 -15   1    8.00    0.72
  -3  15  -1    0.20    0.79
   3 -15   1    0.01    0.58
  -4  15  -1    3.01    0.89
   4 -15   1    1.77    0.65
  -5  15  -1   -0.40    0.84
   5 -15   1   -0.54    0.62
   4  14  -1    1.28    0.68
  -4 -14   1    1.64    1.44
   3  14  -1    4.60    0.81
   3  14  -1    3.75    0.68
  -3 -14   1    3.97    1.48
   2  14  -1    0.05    0.69
  -2 -14   1   -1.64    1.29
  -2 -14   1    0.06    0.58
   1  14  -1    5.10    0.82
  -1 -14   1    4.99    0.64
  -1 -14   1    5.33    1.36
   0  14  -1    2.73    0.73
   0 -14   1    1.33    0.52
   0 -14   1   -0.89    1.21
  -1  14  -1    2.61    0.72
   1 -14   1    3.26    0.55
   1 -14   1   -1.67    1.20
  -2  14  -1    1.27    0.71
   2 -14   1    1.99    0.56
  -3  14  -1    2.09    0.78
   3 -14   1    2.16    0.59
  -4  14  -1    0.24    0.75
   4 -14   1   -0.07    0.57
  -5  14  -1    0.48    0.78
   5 -14   1    0.82    0.64
   4  13  -1    3.18    0.69
   4  13  -1    3.23    0.73
  -4 -13   1    1.89    1.36
   3  13  -1    0.59    0.56
   3  13  -1    0.28    0.66
  -3 -13   1   -0.66    1.22
   2  13  -1   10.03    0.87
  -2 -13   1    9.28    0.74
  -2 -13   1    8.76    1.45
   1  13  -1    0.57    0.63
  -1 -13   1    1.30    1.11
  -1 -13   1    0.72    0.50
   0  13  -1   50.82    1.77
   0 -13   1   48.56    1.45
   0 -13   1   48.67    2.79
  -1  13  -1   10.85    1.04
   1 -13   1    8.82    1.34
   1 -13   1   11.42    0.77
  -2  13  -1   27.82    1.29
   2 -13   1   26.66    1.02
   2 -13   1   20.83    1.87
  -3  13  -1    9.63    0.89
   3 -13   1   10.18    0.80
  -4  13  -1    4.58    0.77
  -4  13  -1    3.41    0.55
   4 -13   1    2.98    0.60
  -5  13  -1    7.73    0.72
  -5  13  -1    7.57    0.88
   5 -13   1    7.27    0.73
  -6  13  -1   10.86    1.00
  -6  13  -1    9.93    0.86
   6 -13   1    8.64    0.83
   5  12  -1    4.87    0.77
  -5 -12   1    3.92    1.44
   4  12  -1   38.45    1.41
   4  12  -1   38.62    1.55
  -4 -12   1   39.19    2.77
   3  12  -1    5.40    0.73
   3  12  -1    4.41    0.63
  -3 -12   1    3.77    1.19
   2  12  -1   19.91    1.18
  -2 -12   1   19.13    0.94
  -2 -12   1   18.82    2.02
   1  12  -1   46.71    1.65
  -1 -12   1   48.66    2.64
  -1 -12   1   45.50    1.38
   0  12  -1   15.47    1.05
   0 -12   1   16.21    0.77
   0 -12   1   16.98    1.80
  -1  12  -1   29.07    1.27
   1 -12   1   29.33    1.01
   1 -12   1   29.93    1.99
  -2  12  -1    0.41    0.57
   2 -12   1   -0.76    0.97
   2 -12   1    0.37    0.44
  -3  12  -1    4.28    0.45
  -3  12  -1    5.01    0.68
   3 -12   1    4.64    0.57
  -4  12  -1   -0.16    0.64
  -4  12  -1   -0.05    0.47
   4 -12   1   -0.31    0.51
  -5  12  -1    8.35    0.85
  -5  12  -1    6.15    0.68
   5 -12   1    6.19    0.70
  -6  12  -1    7.60    0.81
  -6  12  -1    8.46    0.89
   6 -12   1    7.96    0.79
   5  11  -1   19.93    1.13
  -5 -11   1   18.28    2.24
   4  11  -1    0.99    0.56
   4  11  -1    0.41    0.59
  -4 -11   1    0.80    1.10
   3  11  -1   11.31    0.83
   3  11  -1   10.06    1.00
  -3 -11   1   10.62    1.32
   2  11  -1    2.21    0.55
  -2 -11   1    1.90    0.48
  -2 -11   1    2.44    0.94
   1  11  -1    7.17    0.65
  -1 -11   1    4.60    1.01
  -1 -11   1    7.60    0.64
   0  11  -1   30.12    1.26
   0 -11   1   32.21    2.02
   0 -11   1   30.47    0.99
  -1  11  -1   23.85    1.13
   1 -11   1   23.02    1.74
   1 -11   1   24.40    0.88
  -2  11  -1   66.85    1.63
  -2  11  -1   64.26    2.00
   2 -11   1   66.61    1.74
  -3  11  -1   32.64    1.06
  -3  11  -1   32.06    1.31
   3 -11   1   33.44    1.14
  -4  11  -1   -0.12    0.59
  -4  11  -1   -0.03    0.45
   4 -11   1    0.34    0.49
  -5  11  -1   16.15    1.13
  -5  11  -1   14.39    1.03
   5 -11   1   15.10    0.93
  -6  11  -1    1.81    0.67
   6 -11   1    1.47    0.62
   6  10  -1    0.12    0.68
  -6 -10   1    0.88    1.29
   5  10  -1   22.85    1.14
  -5 -10   1   22.94    2.28
   4  10  -1    0.68    0.52
   4  10  -1    1.26    0.55
  -4 -10   1    0.84    1.02
   3  10  -1   24.83    1.14
   3  10  -1   23.71    1.00
  -3 -10   1   24.32    2.01
   2  10  -1   21.07    1.07
  -2 -10   1   21.23    1.85
   1  10  -1   36.60    1.33
  -1 -10   1   38.60    2.20
  -1 -10   1   36.46    1.13
   0  10  -1    9.63    0.83
   0 -10   1   10.26    0.59
   0 -10   1   12.84    1.41
  -1  10  -1   61.20    1.44
  -1  10  -1   59.66    1.87
   1 -10   1   64.15    2.73
   1 -10   1   61.40    1.58
  -2  10  -1   58.45    1.76
  -2  10  -1   57.37    1.44
   2 -10   1   58.70    1.53
   2 -10   1   54.26    2.55
  -3  10  -1   21.13    0.88
  -3  10  -1   22.11    1.06
   3 -10   1   23.09    0.89
  -4  10  -1    6.26    0.56
  -4  10  -1    6.89    0.68
   4 -10   1    6.10    0.60
  -5  10  -1   32.75    1.34
  -5  10  -1   29.93    1.24
   5 -10   1   29.99    1.18
  -6  10  -1   -0.13    0.61
   6 -10   1   -0.69    0.57
  -7  10  -1   -0.24    0.70
   7 -10   1    0.81    0.65
   6   9  -1    2.42    0.70
  -6  -9   1    1.27    1.24
   5   9  -1    9.25    0.79
  -5  -9   1    8.66    1.36
   4   9  -1  100.59    2.60
   4   9  -1   98.03    2.80
  -4  -9   1  102.87    4.38
   3   9  -1   36.68    1.19
   3   9  -1   35.44    1.31
  -3  -9   1   36.65    2.21
   2   9  -1   54.72    1.70
  -2  -9   1   54.44    2.66
   1   9  -1    2.27    0.44
  -1  -9   1    2.27    0.70
  -1  -9   1    2.18    0.36
   0   9  -1    3.31    0.46
   0  -9   1    3.12    0.36
   0  -9   1    2.11    0.69
  -1   9  -1   11.19    0.47
  -1   9  -1   11.03    0.80
   1  -9   1   11.95    0.60
   1  -9   1   10.42    1.11
  -2   9  -1    2.14    0.30
  -2   9  -1    2.28    0.45
   2  -9   1    1.73    0.37
  -3   9  -1   12.08    0.71
  -3   9  -1   10.67    0.85
   3  -9   1   11.62    0.68
  -4   9  -1    7.82    0.64
  -4   9  -1    7.86    0.58
   4  -9   1    7.30    0.68
  -5   9  -1    2.52    0.59
  -5   9  -1    2.45    0.55
   5  -9   1    2.75    0.56
  -6   9  -1    1.60    0.64
   6  -9   1    2.43    0.61
  -7   9  -1    0.17    0.67
   7  -9   1   -0.10    0.65
   6   8  -1   -0.34    0.60
  -6  -8   1   -0.07    1.10
   5   8  -1    4.85    0.66
  -5  -8   1    2.73    1.08
   4   8  -1   39.34    1.36
   4   8  -1   36.46    1.29
  -4  -8   1   38.74    2.35
   3   8  -1    2.38    0.43
   3   8  -1    2.42    0.45
  -3  -8   1    2.55    0.75
   2   8  -1   16.41    0.88
   2   8  -1   17.38    0.75
  -2  -8   1   16.72    1.49
   1   8  -1  143.79    3.75
  -1  -8   1  145.61    3.32
  -1  -8   1  146.00    5.48
   0   8  -1   -0.16    0.37
   0  -8   1    0.42    0.28
  -2   8  -1  191.38    4.86
  -2   8  -1  187.84    4.28
   2  -8   1  195.80    4.32
  -3   8  -1   17.50    0.87
  -3   8  -1   16.51    0.79
   3  -8   1   17.54    0.75
  -4   8  -1    8.18    0.76
  -4   8  -1    7.65    0.70
   4  -8   1    8.19    0.68
  -5   8  -1   12.03    0.92
  -5   8  -1   14.43    0.91
   5  -8   1   13.36    0.88
  -6   8  -1    1.41    0.60
   6  -8   1    1.39    0.58
  -7   8  -1   26.06    1.28
   7  -8   1   26.31    1.26
  -7  -7   1    6.82    1.39
   6   7  -1    5.05    0.74
  -6  -7   1    5.23    1.22
   5   7  -1    1.54    0.57
  -5  -7   1    0.54    0.92
   4   7  -1   37.25    1.28
   4   7  -1   33.89    1.22
  -4  -7   1   36.37    1.04
  -4  -7   1   34.34    2.17
   3   7  -1    1.50    0.38
   3   7  -1    2.30    0.41
  -3  -7   1    1.51    0.22
  -3  -7   1    2.02    0.68
   2   7  -1  219.17    4.86
   2   7  -1  210.76    5.43
  -2  -7   1  213.75    7.89
  -2  -7   1  221.51    4.70
   1   7  -1   22.47    0.93
  -1  -7   1   22.64    0.77
  -1  -7   1   19.84    1.55
   0   7  -1    0.15    0.34
   0  -7   1    1.73    0.60
   0  -7   1    0.30    0.25
  -1   7  -1   15.06    0.81
  -1   7  -1   16.36    0.56
   1  -7   1   16.41    1.28
   1  -7   1   15.61    0.62
  -2   7  -1   65.15    1.63
  -2   7  -1   64.50    1.86
   2  -7   1   67.80    1.65
  -4   7  -1    8.43    0.70
  -4   7  -1    8.46    0.69
   4  -7   1    9.36    0.69
   4  -7   1    8.73    0.92
  -5   7  -1    1.28    0.46
  -5   7  -1    0.79    0.46
   5  -7   1    0.96    0.48
  -6   7  -1    1.86    0.59
   6  -7   1    2.24    0.61
  -7   7  -1   25.17    1.24
   7  -7   1   22.41    1.18
   7   6  -1    9.17    0.92
  -7  -6   1   10.21    1.44
   6   6  -1   19.37    1.10
  -6  -6   1   20.31    2.09
   5   6  -1   94.16    2.52
  -5  -6   1   96.82    2.37
  -5  -6   1   97.34    4.17
   4   6  -1    1.57    0.41
   4   6  -1    0.69    0.43
  -4  -6   1    0.59    0.28
  -4  -6   1    1.69    0.73
   3   6  -1   10.57    0.69
   3   6  -1   10.23    0.68
  -3  -6   1   10.90    0.50
  -3  -6   1   10.21    1.30
   2   6  -1   46.14    1.26
   2   6  -1   45.68    1.42
  -2  -6   1   45.04    2.23
  -2  -6   1   47.98    1.10
   1   6  -1  118.37    3.13
  -1  -6   1  122.29    4.57
  -1  -6   1  123.85    2.77
   0   6  -1   32.39    1.10
   0  -6   1   33.39    0.91
   0  -6   1   37.32    1.67
  -1   6  -1    0.62    0.29
  -1   6  -1    0.62    0.18
   1  -6   1    0.54    0.24
  -2   6  -1    1.20    0.33
  -2   6  -1    1.48    0.27
   2  -6   1    1.39    0.32
  -3   6  -1    0.92    0.31
  -3   6  -1    0.69    0.34
   3  -6   1    0.70    0.35
  -4   6  -1   50.26    1.50
  -4   6  -1   50.33    1.45
   4  -6   1   49.46    1.44
   4  -6   1   51.62    2.06
  -5   6  -1   19.79    0.96
  -5   6  -1   19.82    0.91
   5  -6   1   19.38    0.94
  -6   6  -1    0.21    0.52
   6  -6   1    1.41    0.57
  -7   6  -1    0.10    0.64
   7  -6   1    0.86    0.65
   7   5  -1   13.89    1.09
  -7  -5   1   15.44    1.96
   6   5  -1    3.50    0.68
  -6  -5   1    4.02    0.55
  -6  -5   1    3.54    1.05
   5   5  -1    9.57    0.83
  -5  -5   1   10.58    0.75
  -5  -5   1   10.85    1.55
   4   5  -1   77.03    2.16
   4   5  -1   77.00    2.04
  -4  -5   1   78.35    3.36
  -4  -5   1   80.86    1.93
   3   5  -1   11.90    0.69
   3   5  -1   10.02    0.66
  -3  -5   1   10.45    1.25
  -3  -5   1    9.59    0.55
   2   5  -1   34.57    1.11
   2   5  -1   33.77    1.00
  -2  -5   1   35.00    0.89
  -2  -5   1   34.23    1.82
   1   5  -1  129.32    3.33
  -1  -5   1  132.67    2.95
  -1  -5   1  131.78    4.82
   0   5  -1   50.45    1.46
   0  -5   1   57.41    2.15
   0  -5   1   48.45    1.25
  -1   5  -1  342.36    7.24
  -1   5  -1  323.45    8.15
   1  -5   1  334.42    7.25
  -2   5  -1    4.42    0.32
  -2   5  -1    4.64    0.36
   2  -5   1    4.54    0.35
   2  -5   1    3.80    0.45
  -3   5  -1    2.22    0.34
  -3   5  -1    2.48    0.35
   3  -5   1    2.60    0.38
   3  -5   1    1.90    0.38
  -4   5  -1   63.43    1.72
  -4   5  -1   64.79    1.80
   4  -5   1   66.12    2.54
   4  -5   1   65.25    1.73
  -5   5  -1   43.56    1.33
  -5   5  -1   41.93    1.35
   5  -5   1   43.42    1.93
   5  -5   1   40.60    1.37
  -6   5  -1    4.30    0.61
   6  -5   1    3.33    0.63
  -7   5  -1   33.59    1.42
   7  -5   1   33.96    1.41
   7   4  -1   -0.76    0.63
  -7  -4   1   -0.05    0.54
  -7  -4   1    0.34    0.94
   6   4  -1   17.68    1.10
  -6  -4   1   16.18    1.85
  -6  -4   1   19.07    0.99
   5   4  -1  181.21    4.31
  -5  -4   1  182.91    4.21
  -5  -4   1  182.50    6.90
   4   4  -1   21.70    0.88
   4   4  -1   23.25    0.93
  -4  -4   1   22.23    0.83
  -4  -4   1   23.84    1.58
   3   4  -1   14.03    0.73
   3   4  -1   14.33    0.71
  -3  -4   1   14.28    1.31
  -3  -4   1   14.09    0.63
   2   4  -1   17.46    0.73
   2   4  -1   17.47    0.66
  -2  -4   1   17.64    0.58
  -2  -4   1   16.97    1.33
   1   4  -1   21.60    0.79
  -1  -4   1   21.32    0.55
  -1  -4   1   20.99    1.26
  -1  -4   1   21.49    0.65
   0   4  -1   17.33    0.71
   0  -4   1   16.11    0.55
  -1   4  -1   24.12    0.69
  -1   4  -1   23.50    0.82
   1  -4   1   24.79    0.71
  -2   4  -1   38.14    1.12
  -2   4  -1   37.06    1.04
   2  -4   1   38.75    1.05
   2  -4   1   40.06    1.57
  -3   4  -1   23.60    0.86
  -3   4  -1   24.42    0.86
   3  -4   1   24.71    0.87
   3  -4   1   24.51    1.22
  -4   4  -1   15.16    0.75
   4  -4   1   14.93    0.76
   4  -4   1   15.30    1.06
  -5   4  -1    7.44    0.57
   5  -4   1    8.20    0.75
  -6   4  -1   -0.45    0.49
   6  -4   1   -0.51    0.52
  -7   4  -1    2.17    0.67
   7  -4   1    1.42    0.67
   7   3  -1    1.14    0.65
  -7  -3   1   -0.70    0.55
  -7  -3   1    0.60    0.88
   6   3  -1   26.42    1.23
  -6  -3   1   30.50    1.19
  -6  -3   1   29.30    2.02
   5   3  -1   17.36    0.93
   5   3  -1   16.40    0.83
  -5  -3   1   17.90    0.86
  -5  -3   1   16.14    1.61
   4   3  -1   32.55    1.10
   4   3  -1   33.02    1.11
  -4  -3   1   34.11    1.85
  -4  -3   1   34.92    1.07
   3   3  -1    0.06    0.33
   3   3  -1    0.01    0.29
  -3  -3   1   -0.19    0.50
  -3  -3   1   -0.31    0.24
   2   3  -1   69.26    1.65
   2   3  -1   67.83    1.81
  -2  -3   1   68.62    1.61
  -2  -3   1   67.34    2.72
   1   3  -1    1.38    0.27
   1   3  -1    1.26    0.22
  -1  -3   1    1.83    0.41
  -1  -3   1    1.40    0.16
   0   3  -1   63.52    1.68
   0   3  -1   63.97    1.41
   0  -3   1   64.81    1.46
  -1   3  -1   39.66    1.01
  -1   3  -1   38.77    1.14
   1  -3   1   41.82    1.03
   1  -3   1   42.81    1.65
  -2   3  -1   58.55    1.58
  -2   3  -1   58.51    1.46
   2  -3   1   61.47    1.48
   2  -3   1   60.92    2.25
  -3   3  -1    0.00    0.27
  -3   3  -1    0.11    0.34
   3  -3   1   -0.12    0.31
  -4   3  -1    1.14    0.34
  -4   3  -1    1.09    0.41
   4  -3   1    1.31    0.38
   4  -3   1    1.36    0.32
  -5   3  -1   18.28    1.25
  -5   3  -1   17.08    0.87
   5  -3   1   17.75    0.77
   5  -3   1   18.17    0.91
  -6   3  -1    1.52    0.51
   6  -3   1    0.46    0.55
  -7   3  -1   14.90    1.09
   7  -3   1   16.36    1.10
  -8   3  -1    0.57    0.69
   7   2  -1    5.47    0.78
  -7  -2   1    6.66    0.72
  -7  -2   1    4.76    0.98
   6   2  -1    1.69    0.60
  -6  -2   1    1.00    0.50
  -6  -2   1    0.70    0.76
   5   2  -1   18.96    0.85
   5   2  -1   20.06    0.95
  -5  -2   1   19.59    1.54
  -5  -2   1   19.72    0.92
   4   2  -1   36.71    1.17
   4   2  -1   36.78    1.15
  -4  -2   1   37.37    1.13
  -4  -2   1   36.87    1.88
   3   2  -1    2.05    0.36
   3   2  -1    1.36    0.31
  -3  -2   1    1.56    0.51
  -3  -2   1    1.53    0.28
   2   2  -1   66.70    1.78
   2   2  -1   70.69    1.64
  -2  -2   1   66.57    2.67
  -2  -2   1   67.12    1.60
   1   2  -1    0.76    0.21
   1   2  -1    0.46    0.26
  -1  -2   1    0.92    0.35
  -1  -2   1    0.60    0.17
   0   2  -1    2.22    0.16
   0   2  -1    2.17    0.12
   0  -2   1    2.29    0.17
  -1   2  -1   41.60    1.13
  -1   2  -1   41.42    1.03
   1  -2   1   40.98    1.63
   1  -2   1   43.94    1.05
  -2   2  -1   11.53    0.56
  -2   2  -1   11.24    0.81
   2  -2   1   10.99    0.51
   2  -2   1   11.15    0.49
  -3   2  -1    0.06    0.36
  -3   2  -1    0.09    0.27
   3  -2   1    0.14    0.26
   3  -2   1    0.12    0.31
  -4   2  -1   33.11    1.07
  -4   2  -1   33.46    1.64
   4  -2   1   34.59    1.04
   4  -2   1   34.98    1.11
  -5   2  -1    6.11    0.70
  -5   2  -1    7.26    0.54
   5  -2   1    7.07    0.60
  -6   2  -1    2.39    0.53
  -6   2  -1    2.35    0.67
   6  -2   1    2.65    0.60
  -7   2  -1   -0.26    0.57
   7  -2   1    0.04    0.64
  -8   2  -1    1.48    0.69
   7   1  -1    3.40    0.71
  -7  -1   1    1.90    0.63
   6   1  -1   29.60    1.27
  -6  -1   1   30.29    1.93
  -6  -1   1   32.29    1.24
   5   1  -1    2.34    0.49
   5   1  -1    3.14    0.41
  -5  -1   1    2.82    0.44
  -5  -1   1    1.67    0.63
   4   1  -1    0.09    0.36
   4   1  -1    0.55    0.31
  -4  -1   1    0.32    0.31
  -4  -1   1    0.16    0.48
   3   1  -1   27.28    0.92
   3   1  -1   29.58    0.94
  -3  -1   1   28.17    0.91
  -3  -1   1   27.72    1.46
   2   1  -1    2.65    0.29
   2   1  -1    3.44    0.30
  -2  -1   1    2.99    0.26
  -2  -1   1    2.60    0.43
   1   1  -1   -0.33    0.18
   1   1  -1    0.02    0.16
  -1  -1   1    0.20    0.15
   0   1  -1   60.34    1.53
   0   1  -1   61.06    1.35
   0  -1   1   64.94    2.20
  -1   1  -1   13.22    0.46
  -1   1  -1   12.26    0.42
   1  -1   1   12.89    0.46
  -2   1  -1   57.06    2.18
  -2   1  -1   54.95    1.37
   2  -1   1   54.69    1.39
   2  -1   1   56.71    1.44
  -3   1  -1   30.89    0.96
  -3   1  -1   31.63    1.54
   3  -1   1   32.82    1.00
   3  -1   1   32.35    0.93
  -4   1  -1   25.32    1.43
  -4   1  -1   25.38    0.92
   4  -1   1   24.64    0.91
   4  -1   1   25.13    0.82
  -5   1  -1    9.80    0.77
  -5   1  -1   12.02    1.22
   5  -1   1   11.17    0.80
  -6   1  -1    0.58    0.64
  -6   1  -1    0.90    0.49
   6  -1   1    0.27    0.53
  -7   1  -1    8.36    0.77
   7  -1   1    8.76    0.86
   8   0  -1    0.70    0.75
  -8   0   1   -0.20    0.70
   7   0  -1    7.51    0.83
  -7   0   1    9.11    0.78
   6   0  -1   18.31    1.02
  -6   0   1   18.01    1.54
  -6   0   1   18.27    1.04
   5   0  -1   11.90    0.70
   5   0  -1   11.42    0.80
  -5   0   1   12.27    1.25
  -5   0   1   12.30    0.79
   4   0  -1   35.96    1.14
   4   0  -1   38.08    1.15
  -4   0   1   35.85    1.15
  -4   0   1   35.92    1.74
   3   0  -1   49.51    1.31
   3   0  -1   48.04    1.37
  -3   0   1   48.69    1.32
  -3   0   1   49.27    2.04
   2   0  -1   35.80    0.97
   2   0  -1   35.85    1.04
  -2   0   1   35.06    0.98
  -2   0   1   35.31    1.50
   1   0  -1  157.84    3.49
   1   0  -1  162.43    3.92
  -1   0   1  162.49    5.56
  -1   0   1  157.88    3.50
   0   0  -1   11.14    0.43
  -1   0  -1   13.28    0.44
  -1   0  -1   12.52    0.81
   1   0   1   12.93    0.48
  -2   0  -1    0.89    0.37
  -2   0  -1    1.01    0.22
   2   0   1    0.81    0.18
   2   0   1    0.79    0.26
  -3   0  -1   31.53    0.96
  -3   0  -1   31.77    1.59
   3   0   1   33.47    1.03
   3   0   1   31.99    0.93
  -4   0  -1    0.50    0.31
  -4   0  -1    0.60    0.48
   4   0   1    0.50    0.37
   4   0   1    0.36    0.25
  -5   0  -1    4.09    0.70
  -5   0  -1    4.78    0.48
   5   0   1    3.61    0.52
  -6   0  -1   10.11    1.44
  -6   0  -1   11.89    0.89
   6   0   1   11.08    0.94
  -7   0  -1    1.15    0.59
   7   0   1    1.48    0.66
   8  -1  -1    0.75    0.75
  -8   1   1   -1.36    0.67
   7  -1  -1   -0.20    0.62
  -7   1   1   -0.23    0.60
   6  -1  -1   -0.32    0.52
  -6   1   1   -0.51    0.47
  -6   1   1    0.16    0.58
   5  -1  -1    9.81    0.69
   5  -1  -1    9.96    0.77
  -5   1   1    9.68    1.09
  -5   1   1    9.55    0.80
   4  -1  -1  105.23    2.77
   4  -1  -1  109.55    2.59
  -4   1   1  103.27    2.56
  -4   1   1  108.82    3.99
   3  -1  -1   15.87    0.68
   3  -1  -1   14.29    0.68
  -3   1   1   15.31    0.99
  -3   1   1   16.05    0.74
   2  -1  -1    0.02    0.24
   2  -1  -1    0.38    0.27
  -2   1   1    0.27    0.26
  -2   1   1    0.39    0.23
   1  -1  -1   86.93    2.18
   1  -1  -1   87.12    1.94
  -1   1   1   86.38    1.95
   0  -1  -1    0.21    0.10
   0  -1  -1    0.10    0.05
   0  -1  -1    0.14    0.07
   0  -1  -1    0.07    0.13
  -1  -1  -1   93.64    2.03
  -1  -1  -1   88.39    3.33
   1   1   1   89.46    2.24
   1   1   1   92.40    2.06
  -2  -1  -1  222.95    4.95
  -2  -1  -1  218.97    7.97
   2   1   1  234.02    5.00
   2   1   1  226.54    5.49
  -3  -1  -1   26.47    1.45
  -3  -1  -1   25.44    0.84
   3   1   1   25.20    0.79
   3   1   1   25.11    0.88
  -4  -1  -1   10.21    0.64
  -4  -1  -1   10.25    1.17
   4   1   1   10.50    0.53
   4   1   1    9.90    0.72
  -5  -1  -1   11.16    0.77
  -5  -1  -1   13.35    1.42
   5   1   1   12.12    0.85
  -6  -1  -1   52.03    1.60
  -6  -1  -1   52.40    2.63
   6   1   1   49.36    1.66
  -7  -1  -1    0.81    0.84
  -7  -1  -1   -0.28    0.56
   7   1   1    0.45    0.65
   8  -2  -1    3.16    0.79
  -8   2   1    1.69    0.74
   7  -2  -1    2.76    0.69
  -7   2   1    3.54    0.68
   6  -2  -1   -0.50    0.52
  -6   2   1    0.64    0.50
   5  -2  -1   32.43    1.15
   5  -2  -1   31.13    1.11
  -5   2   1   33.22    1.16
  -5   2   1   33.72    1.63
   4  -2  -1    3.23    0.42
   4  -2  -1    3.62    0.41
  -4   2   1    3.36    0.46
  -4   2   1    3.48    0.41
   3  -2  -1    2.30    0.34
   3  -2  -1    2.88    0.36
  -3   2   1    2.02    0.33
  -3   2   1    2.19    0.35
   2  -2  -1   10.17    0.53
   2  -2  -1    9.76    0.58
  -2   2   1   10.45    0.57
   1  -2  -1   32.52    0.96
   1  -2  -1   32.85    0.84
  -1   2   1   30.78    0.87
   0  -2  -1  151.18    3.23
   0  -2  -1  149.04    5.23
   0  -2  -1  149.87    3.25
   0   2   1  146.23    3.65
  -1  -2  -1    0.65    0.14
  -1  -2  -1    0.24    0.39
   1   2   1    1.10    0.20
   1   2   1    0.70    0.23
  -2  -2  -1    5.96    0.41
  -2  -2  -1    5.39    0.58
   2   2   1    6.45    0.50
   2   2   1    5.87    0.41
  -3  -2  -1   -0.10    0.49
  -3  -2  -1    0.00    0.24
   3   2   1   -0.35    0.23
   3   2   1    0.19    0.34
  -4  -2  -1    0.89    0.56
  -4  -2  -1    1.42    0.31
   4   2   1    1.14    0.40
   4   2   1    1.01    0.27
  -5  -2  -1   23.56    0.97
  -5  -2  -1   24.27    1.77
   5   2   1   25.42    1.08
  -6  -2  -1   12.87    1.62
  -6  -2  -1   12.61    0.89
   6   2   1   11.39    0.97
  -7  -2  -1    3.13    0.61
  -7  -2  -1    4.16    1.01
   7   2   1    3.27    0.72
   8  -3  -1    1.57    0.77
  -8   3   1    0.73    0.72
   7  -3  -1    3.85    0.72
  -7   3   1    4.84    0.71
   6  -3  -1   11.38    0.91
  -6   3   1   11.39    0.94
   5  -3  -1   12.41    0.81
   5  -3  -1   12.99    0.78
  -5   3   1   14.21    1.05
  -5   3   1   13.72    0.88
   4  -3  -1   98.84    2.66
   4  -3  -1   99.91    2.46
  -4   3   1  102.43    3.70
  -4   3   1  102.29    2.47
   3  -3  -1   -0.03    0.31
   3  -3  -1    0.49    0.34
  -3   3   1    0.29    0.30
   2  -3  -1   28.21    0.82
   2  -3  -1   26.50    0.90
  -2   3   1   25.79    0.86
   1  -3  -1  180.74    4.00
   1  -3  -1  187.44    6.31
  -1   3   1  177.44    4.00
   0  -3  -1   61.55    1.44
   0  -3  -1   62.54    2.39
   0   3   1   61.95    1.64
  -1  -3  -1    0.70    0.14
  -1  -3  -1    0.66    0.40
   1   3   1    0.91    0.22
  -2  -3  -1   23.86    0.70
  -2  -3  -1   24.02    1.40
   2   3   1   24.27    0.79
   2   3   1   24.19    0.79
  -3  -3  -1    5.30    0.71
  -3  -3  -1    5.45    0.48
   3   3   1    4.99    0.51
   3   3   1    5.20    0.46
  -4  -3  -1   61.09    1.57
  -4  -3  -1   60.81    2.71
   4   3   1   59.73    1.65
   4   3   1   60.51    1.67
  -5  -3  -1   40.40    1.24
  -5  -3  -1   40.23    2.23
   5   3   1   39.28    1.37
  -6  -3  -1    3.51    0.53
  -6  -3  -1    3.59    0.97
   6   3   1    2.44    0.63
  -7  -3  -1    1.36    0.55
  -7  -3  -1    1.17    0.96
   7   3   1    0.41    0.66
   8  -4  -1    3.86    0.82
  -8   4   1    3.17    0.79
   7  -4  -1    7.94    0.82
  -7   4   1    8.51    0.80
   6  -4  -1    6.27    0.68
  -6   4   1    6.94    0.66
   5  -4  -1    0.15    0.44
   5  -4  -1    0.20    0.44
  -5   4   1    0.66    0.42
   4  -4  -1   31.61    1.36
   4  -4  -1   31.58    1.04
   4  -4  -1   30.86    1.09
  -4   4   1   29.53    1.05
   3  -4  -1    6.76    0.58
   3  -4  -1    8.39    0.66
  -3   4   1    6.91    0.65
   2  -4  -1   15.54    0.69
   2  -4  -1   13.75    0.57
  -2   4   1   13.64    0.66
   1  -4  -1  663.52   22.17
   1  -4  -1  597.50   13.89
  -1   4   1  646.20   15.77
  -1   4   1  669.95   13.91
   0  -4  -1   12.99    1.01
   0  -4  -1   11.48    0.46
   0   4   1   12.38    0.60
  -1  -4  -1    1.15    0.25
  -1  -4  -1    1.30    0.11
  -1  -4  -1    0.94    0.44
   1   4   1    1.48    0.25
  -2  -4  -1    3.25    0.59
  -2  -4  -1    3.69    0.35
   2   4   1    3.71    0.32
   2   4   1    3.83    0.35
  -3  -4  -1    0.40    0.55
  -3  -4  -1    0.35    0.22
   3   4   1    0.14    0.33
   3   4   1    0.41    0.27
  -4  -4  -1   58.51    1.51
  -4  -4  -1   57.61    2.71
   4   4   1   59.98    1.66
   4   4   1   57.82    1.62
  -5  -4  -1   24.23    1.88
  -5  -4  -1   23.16    0.94
   5   4   1   24.58    1.09
  -6  -4  -1    3.05    1.01
  -6  -4  -1    3.68    0.52
   6   4   1    2.94    0.66
  -7  -4  -1   -0.08    0.99
  -7  -4  -1   -0.14    0.50
   7   4   1    1.36    0.70
   8  -5  -1    9.42    0.94
  -8   5   1    9.75    0.95
   7  -5  -1   13.14    1.01
  -7   5   1   13.25    1.06
   6  -5  -1   -0.28    0.53
  -6   5   1    0.69    0.53
   5  -5  -1    0.98    0.48
   5  -5  -1    1.45    0.47
  -5   5   1    0.98    0.44
   4  -5  -1   14.02    0.78
   4  -5  -1   12.07    0.72
  -4   5   1   12.29    0.76
   3  -5  -1    3.70    0.46
   3  -5  -1    3.55    0.41
  -3   5   1    3.43    0.38
   2  -5  -1   24.56    0.78
  -2   5   1   23.45    0.81
  -2   5   1   22.66    0.87
   1  -5  -1   29.85    0.85
   1  -5  -1   32.58    1.38
  -1   5   1   28.45    1.00
  -1   5   1   31.24    0.84
   0  -5  -1   43.13    1.10
   0  -5  -1   44.87    1.90
   0   5   1   42.23    1.27
  -1  -5  -1    0.71    0.46
  -1  -5  -1    1.08    0.27
   1   5   1    1.29    0.28
  -2  -5  -1    6.56    0.37
  -2  -5  -1    5.88    0.74
   2   5   1    6.89    0.59
   2   5   1    6.70    0.43
  -3  -5  -1    8.51    1.22
  -3  -5  -1    8.89    0.47
   3   5   1    9.16    0.65
   3   5   1    8.60    0.61
  -4  -5  -1   29.06    0.93
  -4  -5  -1   29.23    1.90
   4   5   1   28.71    1.09
   4   5   1   30.36    1.03
  -5  -5  -1   49.74    1.40
  -5  -5  -1   49.84    2.70
   5   5   1   47.23    1.56
  -6  -5  -1    6.27    0.56
  -6  -5  -1    6.18    1.19
   6   5   1    7.28    0.79
  -7  -5  -1    8.60    1.39
   7   5   1    9.99    0.95
   7  -6  -1   12.20    1.01
  -7   6   1   11.13    1.05
   6  -6  -1    0.34    0.54
  -6   6   1    0.06    0.55
   5  -6  -1    7.78    0.74
  -5   6   1    9.83    0.86
   4  -6  -1   22.13    0.88
  -4   6   1   21.34    0.92
   3  -6  -1    1.58    0.38
  -3   6   1    1.43    0.34
  -3   6   1    1.44    0.38
   2  -6  -1    2.36    0.34
  -2   6   1    2.36    0.39
  -2   6   1    2.29    0.31
   1  -6  -1   15.95    0.61
   1  -6  -1   19.49    1.09
  -1   6   1   18.63    0.62
  -1   6   1   16.69    0.79
   0  -6  -1   20.14    0.68
   0  -6  -1   20.20    1.31
   0   6   1   20.22    0.83
  -1  -6  -1   11.63    0.56
  -1  -6  -1   11.50    1.27
   1   6   1   11.43    0.71
  -2  -6  -1   60.31    2.70
  -2  -6  -1   64.03    1.41
   2   6   1   62.05    1.60
   2   6   1   59.27    1.73
  -3  -6  -1   27.57    1.72
  -3  -6  -1   26.00    0.76
   3   6   1   25.87    0.96
   3   6   1   25.52    0.95
  -4  -6  -1   32.12    0.94
  -4  -6  -1   30.93    2.03
   4   6   1   31.60    1.10
   4   6   1   30.96    1.16
  -5  -6  -1   14.59    1.84
  -5  -6  -1   13.35    0.74
   5   6   1   12.69    0.93
  -6  -6  -1    0.29    1.02
   6   6   1    0.30    0.62
  -7  -6  -1   10.33    1.50
   7   6   1   10.34    0.98
   7  -7  -1    6.11    0.77
  -7   7   1    5.09    0.78
   6  -7  -1   11.31    0.93
  -6   7   1   12.18    1.00
  -6   7   1   13.01    0.94
   5  -7  -1    1.24    0.50
  -5   7   1    2.73    0.53
  -5   7   1    2.13    0.51
   4  -7  -1   -0.23    0.39
  -4   7   1    0.09    0.40
  -4   7   1    0.30    0.38
   3  -7  -1   28.73    0.95
  -3   7   1   27.74    1.07
  -3   7   1   27.76    0.97
   2  -7  -1   15.11    0.67
  -2   7   1   14.37    0.81
  -2   7   1   14.46    0.68
   1  -7  -1    3.13    0.54
   1  -7  -1    3.67    0.36
  -1   7   1    3.56    0.26
  -1   7   1    4.00    0.43
   0  -7  -1    0.14    0.51
   0  -7  -1    0.22    0.29
   0   7   1    0.41    0.34
  -1  -7  -1   59.59    2.65
  -1  -7  -1   61.74    1.55
   1   7   1   59.97    1.75
  -2  -7  -1    6.20    0.81
  -2  -7  -1    7.08    0.29
   2   7   1    7.08    0.62
   2   7   1    6.72    0.69
  -3  -7  -1    4.07    0.80
  -3  -7  -1    4.55    0.37
   3   7   1    5.08    0.47
   3   7   1    4.92    0.49
  -4  -7  -1   21.84    1.86
   4   7   1   21.37    1.00
   4   7   1   23.54    0.98
  -5  -7  -1    3.68    1.09
   5   7   1    3.73    0.64
  -6  -7  -1    1.74    1.11
   6   7   1    1.56    0.65
   7  -8  -1   10.76    0.97
  -7   8   1   11.41    0.93
   6  -8  -1   10.73    0.88
  -6   8   1   12.94    1.00
  -6   8   1   11.29    1.02
   5  -8  -1    2.43    0.55
  -5   8   1    3.41    0.59
  -5   8   1    3.10    0.57
   4  -8  -1   11.34    0.73
  -4   8   1   12.69    0.86
  -4   8   1   11.78    0.82
   3  -8  -1    0.76    0.39
  -3   8   1    0.51    0.33
  -3   8   1    1.05    0.43
   2  -8  -1   15.01    1.20
   2  -8  -1   19.45    0.72
  -2   8   1   20.32    0.75
  -2   8   1   20.99    0.92
   1  -8  -1    3.56    0.39
   1  -8  -1    2.25    0.59
  -1   8   1    3.08    0.25
  -1   8   1    3.45    0.46
   0  -8  -1    3.82    0.69
   0  -8  -1    4.58    0.40
   0   8   1    4.40    0.47
  -1  -8  -1    6.71    0.81
  -1  -8  -1    8.16    0.57
   1   8   1    7.25    0.73
  -2  -8  -1   73.85    3.18
   2   8   1   72.98    1.88
   2   8   1   72.51    2.06
  -3  -8  -1    1.13    0.74
   3   8   1    0.80    0.41
   3   8   1    0.19    0.40
  -4  -8  -1    0.72    0.85
   4   8   1    0.49    0.45
   4   8   1    0.53    0.50
  -5  -8  -1    3.51    1.12
   5   8   1    3.88    0.67
  -6  -8  -1   -0.31    1.13
   6   8   1    0.03    0.64
   7  -9  -1    0.42    0.64
  -7   9   1   -0.39    0.72
   6  -9  -1    0.82    0.57
  -6   9   1    0.30    0.62
  -6   9   1    0.30    0.63
   5  -9  -1    5.04    0.63
  -5   9   1    6.81    0.71
  -5   9   1    6.87    0.66
   4  -9  -1    3.89    0.53
  -4   9   1    3.04    0.50
  -4   9   1    4.01    0.58
   3  -9  -1    4.33    0.49
   3  -9  -1    4.93    0.67
  -3   9   1    4.20    0.43
  -3   9   1    4.50    0.54
   2  -9  -1   41.63    1.87
   2  -9  -1   41.53    1.19
  -2   9   1   38.48    1.12
  -2   9   1   40.31    1.37
   1  -9  -1    2.95    0.38
   1  -9  -1    1.43    0.61
  -1   9   1    1.96    0.22
  -1   9   1    2.55    0.46
   0  -9  -1   17.45    0.71
   0  -9  -1   18.70    1.48
   0   9   1   17.18    0.90
  -1  -9  -1   69.06    3.03
  -1  -9  -1   68.00    1.76
   1   9   1   69.77    2.01
  -2  -9  -1    1.48    0.76
   2   9   1    2.56    0.46
  -3  -9  -1    3.95    0.92
   3   9   1    5.31    0.57
   3   9   1    5.44    0.57
  -4  -9  -1    1.25    0.94
   4   9   1    1.60    0.55
  -5  -9  -1    7.73    1.35
   5   9   1    7.57    0.79
  -6  -9  -1   14.78    1.79
   6   9   1   15.87    1.12
   7 -10  -1    0.44    0.65
  -7  10   1    0.71    0.75
   6 -10  -1   -0.09    0.59
  -6  10   1    0.07    0.65
  -6  10   1   -0.27    0.65
   5 -10  -1   17.13    0.95
  -5  10   1   18.42    1.05
  -5  10   1   18.80    1.13
   4 -10  -1    4.24    0.56
  -4  10   1    5.53    0.66
  -4  10   1    5.90    0.57
   3 -10  -1    3.60    0.50
  -3  10   1    4.35    0.59
  -3  10   1    3.13    0.43
   2 -10  -1   82.08    2.01
   2 -10  -1   80.20    3.18
  -2  10   1   79.06    2.29
  -2  10   1   76.32    1.92
   1 -10  -1    0.57    0.64
   1 -10  -1    0.15    0.35
  -1  10   1    0.20    0.20
  -1  10   1   -0.17    0.44
   0 -10  -1   20.85    0.80
   0 -10  -1   20.40    1.62
   0  10   1   19.11    0.99
  -1 -10  -1   25.50    1.84
  -1 -10  -1   27.96    0.97
   1  10   1   27.49    1.17
  -2 -10  -1    2.92    0.88
   2  10   1    4.10    0.56
  -3 -10  -1   10.69    1.27
   3  10   1   11.45    0.83
   3  10   1   11.44    0.97
  -4 -10  -1    4.10    1.16
   4  10   1    3.75    0.64
  -5 -10  -1   -0.24    1.15
   5  10   1   -0.10    0.62
   6 -11  -1   19.48    1.07
  -6  11   1   23.25    1.28
  -6  11   1   21.00    1.21
   5 -11  -1   -0.38    0.55
  -5  11   1    0.16    0.67
  -5  11   1   -0.27    0.57
   4 -11  -1    2.09    0.55
  -4  11   1    2.76    0.52
  -4  11   1    2.98    0.68
   3 -11  -1   25.14    0.99
  -3  11   1   24.57    0.98
  -3  11   1   24.81    1.18
   2 -11  -1   -1.03    0.69
   2 -11  -1    1.11    0.44
  -2  11   1    0.58    0.30
  -2  11   1    1.56    0.54
   1 -11  -1   -0.21    0.74
   1 -11  -1    0.06    0.40
  -1  11   1    0.49    0.49
   0 -11  -1    0.20    0.39
   0 -11  -1   -0.59    0.77
   0  11   1   -0.30    0.47
  -1 -11  -1   23.51    1.93
  -1 -11  -1   22.77    0.92
   1  11   1   21.71    1.15
  -2 -11  -1    8.25    1.19
   2  11   1    9.59    0.76
  -3 -11  -1    0.50    1.00
   3  11   1    0.52    0.54
   3  11   1    0.89    0.57
  -4 -11  -1    2.69    1.20
   4  11   1    3.06    0.65
  -5 -11  -1   -0.25    1.21
   5  11   1    0.67    0.66
   6 -12  -1   15.56    1.03
  -6  12   1   17.56    1.26
  -6  12   1   17.75    1.15
   5 -12  -1   12.83    0.91
  -5  12   1   12.84    1.03
  -5  12   1   14.62    1.17
   4 -12  -1    0.05    0.54
  -4  12   1    0.14    0.49
  -4  12   1    0.62    0.68
   3 -12  -1    0.82    0.52
  -3  12   1    0.41    0.64
  -3  12   1   -0.42    0.40
   2 -12  -1   28.23    1.83
   2 -12  -1   25.78    1.03
  -2  12   1   28.60    1.27
   1 -12  -1    1.24    0.85
   1 -12  -1    0.88    0.46
  -1  12   1    1.04    0.56
   0 -12  -1   78.79    2.10
   0 -12  -1   84.63    3.64
   0  12   1   83.62    2.44
  -1 -12  -1    5.73    1.15
  -1 -12  -1    6.40    0.63
   1  12   1    6.31    0.71
  -2 -12  -1    4.38    0.63
  -2 -12  -1    3.55    1.15
   2  12   1    4.99    0.71
  -3 -12  -1   29.65    2.40
   3  12   1   29.52    1.37
   3  12   1   28.72    1.21
  -4 -12  -1    6.14    1.43
   4  12   1    5.83    0.76
   6 -13  -1    4.48    0.72
  -6  13   1    5.06    0.92
  -6  13   1    5.22    0.79
   5 -13  -1    5.66    0.74
  -5  13   1    5.35    0.69
  -5  13   1    6.79    0.91
   4 -13  -1   20.50    1.03
  -4  13   1   20.43    1.27
   3 -13  -1   22.68    1.02
  -3  13   1   20.14    1.24
   2 -13  -1    7.01    0.66
  -2  13   1    8.57    0.80
   1 -13  -1    5.67    0.59
   1 -13  -1    5.09    1.11
  -1  13   1    6.11    0.76
   0 -13  -1   36.41    1.24
   0 -13  -1   37.53    2.38
   0  13   1   35.35    1.50
  -1 -13  -1    5.26    0.63
  -1 -13  -1    2.91    1.19
   1  13   1    4.50    0.75
  -2 -13  -1    7.14    1.36
  -2 -13  -1    7.54    0.75
   2  13   1    7.70    0.83
  -3 -13  -1   15.36    2.15
   3  13   1   15.52    1.24
   3  13   1   16.29    1.00
  -4 -13  -1    5.04    1.48
   4  13   1    5.01    0.77
   5 -14  -1   10.34    0.95
  -5  14   1   11.58    1.09
   4 -14  -1   11.91    0.93
  -4  14   1   12.41    1.22
   3 -14  -1    0.88    0.59
  -3  14   1    0.58    0.74
   2 -14  -1   15.76    0.92
  -2  14   1   15.11    1.21
   1 -14  -1    4.71    1.20
   1 -14  -1    5.24    0.65
  -1  14   1    4.96    0.79
   0 -14  -1    8.23    0.70
   0 -14  -1    8.08    1.35
   0  14   1    7.71    0.87
  -1 -14  -1    2.79    1.29
  -1 -14  -1    4.19    0.66
   1  14   1    2.78    0.76
  -2 -14  -1    3.33    1.36
   2  14   1    3.15    0.79
  -3 -14  -1    0.53    1.36
   3  14   1    0.94    0.71
   3  14   1   -0.47    0.61
   5 -15  -1    0.50    0.66
  -5  15   1    0.92    0.89
   4 -15  -1    0.98    0.65
  -4  15   1    1.52    0.86
   3 -15  -1   19.64    1.05
  -3  15   1   19.54    1.34
   2 -15  -1    0.51    0.59
  -2  15   1   -0.16    0.76
   1 -15  -1   11.30    0.86
   1 -15  -1   11.57    1.44
  -1  15   1   12.65    1.22
   0 -15  -1    5.13    1.38
   0 -15  -1    6.44    0.71
   0  15   1    7.76    0.93
  -1 -15  -1   10.47    1.63
  -1 -15  -1    9.48    0.83
   1  15   1   11.18    0.99
  -2 -15  -1   19.80    2.43
   2  15   1   18.72    1.36
  -3 -15  -1    5.97    1.65
   3  15   1    7.34    0.83
   3  15   1    7.23    0.94
   4 -16  -1   14.18    1.03
  -4  16   1   16.95    1.35
   3 -16  -1   13.85    0.98
  -3  16   1   14.12    1.30
   2 -16  -1   15.51    1.02
  -2  16   1   16.12    1.29
   1 -16  -1   -0.26    0.60
  -1  16   1    0.11    0.82
   0 -16  -1    7.31    0.77
   0 -16  -1    6.26    1.47
   0  16   1    7.06    0.97
  -1 -16  -1    0.98    0.66
  -1 -16  -1    0.61    1.16
   1  16   1   -0.48    0.83
  -2 -16  -1   21.57    2.56
   2  16   1   18.33    1.42
   3 -17  -1    1.28    0.68
  -3  17   1    0.64    0.95
   2 -17  -1    2.84    0.71
  -2  17   1    3.54    0.95
   1 -17  -1    3.06    0.70
  -1  17   1    3.35    0.94
   0 -17  -1    0.25    0.65
   0 -17  -1    0.58    1.17
   0  17   1    0.97    0.90
  -1  18  -2   11.73    1.17
   1 -18   2    9.63    0.86
   1  17  -2   10.66    1.12
  -1 -17   2    9.74    1.83
  -1 -17   2   10.14    0.87
   0  17  -2   13.46    1.17
   0 -17   2   13.10    1.86
   0 -17   2   12.92    0.92
  -1  17  -2    0.59    0.87
   1 -17   2    0.43    0.60
   1 -17   2   -0.10    1.19
  -2  17  -2    4.89    0.99
   2 -17   2    3.93    0.69
  -3  17  -2   17.87    1.43
   3 -17   2   17.87    1.07
   2  16  -2   -0.27    0.81
  -2 -16   2   -0.75    1.47
   1  16  -2   10.06    1.04
  -1 -16   2   10.13    0.91
  -1 -16   2    8.30    1.77
   0  16  -2   12.28    1.08
   0 -16   2    9.43    1.70
   0 -16   2   11.34    0.85
  -1  16  -2   16.18    1.32
   1 -16   2   13.03    1.78
   1 -16   2   17.22    0.92
  -2  16  -2    0.30    0.82
   2 -16   2    0.31    0.57
  -3  16  -2   -0.62    0.84
   3 -16   2    0.62    0.59
  -4  16  -2   14.40    1.35
   4 -16   2   15.89    1.01
   3  15  -2   19.63    1.34
   3  15  -2   18.18    1.07
  -3 -15   2   20.19    2.58
   2  15  -2    4.22    0.86
  -2 -15   2    5.92    0.73
  -2 -15   2    2.97    1.50
   1  15  -2    0.36    0.75
  -1 -15   2    0.78    0.57
  -1 -15   2   -2.05    1.37
   0  15  -2    1.06    0.76
   0 -15   2    0.44    0.52
   0 -15   2   -1.43    1.29
  -1  15  -2    9.62    0.96
   1 -15   2    9.45    0.78
   1 -15   2    8.13    1.50
  -2  15  -2   -0.91    0.73
   2 -15   2    0.40    0.54
  -3  15  -2   -0.47    0.76
   3 -15   2   -0.06    0.56
  -4  15  -2   12.56    1.26
   4 -15   2   11.72    0.91
  -5  15  -2    3.93    0.93
   5 -15   2    1.97    0.66
   4  14  -2    3.50    0.70
   4  14  -2    3.60    0.79
  -4 -14   2    3.90    1.55
   3  14  -2   24.52    1.39
   3  14  -2   25.29    1.14
  -3 -14   2   26.18    2.62
   2  14  -2   -0.60    0.68
  -2 -14   2   -0.40    0.54
  -2 -14   2   -2.01    1.23
   1  14  -2    8.78    0.87
  -1 -14   2    6.05    1.46
  -1 -14   2    7.82    0.67
   0  14  -2   46.58    1.73
   0 -14   2   44.89    2.84
   0 -14   2   45.80    1.40
  -1  14  -2    4.57    0.74
   1 -14   2   -1.36    1.26
   1 -14   2    5.31    0.58
  -2  14  -2    4.35    0.78
   2 -14   2    3.76    0.57
  -3  14  -2    0.11    0.72
   3 -14   2    0.20    0.54
  -4  14  -2   -0.19    0.76
   4 -14   2    0.78    0.56
  -5  14  -2    9.57    0.98
   5 -14   2    8.02    0.77
   4  13  -2    5.71    0.80
   4  13  -2    4.50    0.70
  -4 -13   2    5.05    1.49
   3  13  -2    6.83    0.70
   3  13  -2    7.80    0.85
  -3 -13   2    5.41    1.42
   2  13  -2   10.74    1.12
  -2 -13   2    9.72    0.84
  -2 -13   2    8.87    1.47
   1  13  -2    9.56    0.84
  -1 -13   2    8.25    1.37
  -1 -13   2    9.10    0.73
   0  13  -2   16.31    1.10
   0 -13   2   15.29    0.79
   0 -13   2   15.42    1.58
  -1  13  -2    3.92    0.67
   1 -13   2    3.38    0.50
  -2  13  -2   -0.16    0.59
   2 -13   2    0.09    0.46
  -3  13  -2    8.49    0.84
   3 -13   2    6.63    0.64
  -4  13  -2   12.14    0.85
  -4  13  -2   14.59    1.18
   4 -13   2   12.85    0.90
  -5  13  -2    9.46    0.74
  -5  13  -2   12.19    1.19
   5 -13   2   10.64    0.86
  -6  13  -2    6.15    0.77
   6 -13   2    5.80    0.75
   5  12  -2    2.22    0.69
  -5 -12   2    1.75    1.38
   4  12  -2    4.42    0.67
   4  12  -2    5.76    0.75
  -4 -12   2    4.62    1.37
   3  12  -2   28.07    1.33
   3  12  -2   28.60    1.13
  -3 -12   2   27.03    2.36
   2  12  -2    0.15    0.57
  -2 -12   2    0.32    0.47
  -2 -12   2    0.31    1.02
   1  12  -2    8.81    0.75
  -1 -12   2    8.11    0.68
  -1 -12   2    8.56    1.22
   0  12  -2    0.58    0.53
   0 -12   2   -1.19    0.88
   0 -12   2    0.23    0.37
  -1  12  -2   -0.16    0.51
   1 -12   2    0.32    0.39
   1 -12   2   -0.54    1.04
  -2  12  -2    0.19    0.53
   2 -12   2    0.53    0.42
  -3  12  -2   -0.33    0.35
  -3  12  -2    0.25    0.58
   3 -12   2   -0.09    0.45
  -4  12  -2   44.41    1.63
  -4  12  -2   42.70    1.38
   4 -12   2   41.57    1.38
  -5  12  -2    1.08    0.66
  -5  12  -2    0.10    0.54
   5 -12   2    0.38    0.56
  -6  12  -2    2.54    0.69
   6 -12   2    1.28    0.63
   5  11  -2   31.77    1.34
  -5 -11   2   33.02    2.66
   4  11  -2    0.24    0.54
   4  11  -2    0.51    0.59
  -4 -11   2    0.86    1.13
   3  11  -2    3.98    0.64
   3  11  -2    3.57    0.56
  -3 -11   2    3.63    1.07
   2  11  -2   35.73    1.39
  -2 -11   2   34.72    1.19
  -2 -11   2   37.71    2.33
   1  11  -2    3.38    0.56
  -1 -11   2    2.28    0.43
  -1 -11   2    1.20    0.90
   0  11  -2    7.67    0.65
   0 -11   2    7.14    1.02
   0 -11   2    6.44    0.55
  -1  11  -2    1.59    0.50
   1 -11   2    2.41    0.39
   1 -11   2    2.28    1.06
  -2  11  -2   12.07    0.60
  -2  11  -2   11.18    0.96
   2 -11   2   12.71    0.70
   2 -11   2   12.60    1.68
  -3  11  -2   13.57    0.95
  -3  11  -2   11.69    0.72
   3 -11   2   13.55    0.77
  -4  11  -2    8.58    0.74
  -4  11  -2    8.04    0.60
   4 -11   2    7.51    0.66
  -5  11  -2    3.06    0.59
  -5  11  -2    3.51    0.69
   5 -11   2    2.96    0.61
  -6  11  -2   -0.16    0.62
   6 -11   2    0.14    0.59
   6  10  -2   11.20    1.00
  -6 -10   2   13.00    1.72
   5  10  -2    9.73    0.81
  -5 -10   2    7.92    1.43
   4  10  -2    1.42    0.56
   4  10  -2    1.54    0.54
  -4 -10   2    0.16    0.99
   3  10  -2    0.51    0.49
   3  10  -2    0.04    0.42
  -3 -10   2    0.31    0.84
   2  10  -2   10.06    0.91
  -2 -10   2    8.96    1.07
   1  10  -2    1.53    0.46
  -1 -10   2    1.57    0.37
  -1 -10   2    1.35    0.76
   0  10  -2    3.86    0.51
   0 -10   2    4.11    0.89
   0 -10   2    3.90    0.39
  -1  10  -2    0.01    0.18
  -1  10  -2    0.18    0.43
   1 -10   2   -1.69    0.91
   1 -10   2    0.29    0.31
  -2  10  -2    1.42    0.28
  -2  10  -2    2.31    0.48
   2 -10   2    1.94    0.39
  -3  10  -2   55.03    1.72
  -3  10  -2   54.34    1.48
   3 -10   2   54.62    1.51
  -4  10  -2   18.33    0.91
  -4  10  -2   20.68    1.07
   4 -10   2   19.36    0.90
  -5  10  -2   25.46    1.12
  -5  10  -2   26.53    1.23
   5 -10   2   23.48    1.08
  -6  10  -2    2.09    0.65
   6 -10   2    1.88    0.62
  -7  10  -2    3.10    0.76
   7 -10   2    2.08    0.68
   6   9  -2    4.53    0.74
  -6  -9   2    4.50    1.33
   5   9  -2   10.00    0.91
  -5  -9   2    9.17    1.38
   4   9  -2    0.09    0.48
   4   9  -2   -0.08    0.49
  -4  -9   2    0.18    0.91
   3   9  -2    0.95    0.47
   3   9  -2    1.24    0.43
  -3  -9   2    0.91    0.78
   2   9  -2    0.57    0.42
  -2  -9   2    0.66    0.68
   1   9  -2   11.18    0.81
  -1  -9   2   10.83    1.38
  -1  -9   2   11.60    0.62
   0   9  -2   15.34    0.87
   0  -9   2   11.79    1.46
   0  -9   2   14.71    0.62
  -1   9  -2    7.52    0.41
  -1   9  -2    7.95    0.75
   1  -9   2    8.34    1.21
   1  -9   2    8.97    0.57
  -2   9  -2    5.74    0.51
  -2   9  -2    6.95    0.55
   2  -9   2    6.73    0.55
  -3   9  -2    0.48    0.42
  -3   9  -2    0.43    0.32
   3  -9   2    0.45    0.38
  -4   9  -2   11.40    0.89
  -4   9  -2   10.55    0.78
   4  -9   2   11.56    0.75
  -5   9  -2    3.06    0.56
  -5   9  -2    4.26    0.61
   5  -9   2    3.71    0.57
  -6   9  -2    2.72    0.63
   6  -9   2    3.07    0.65
  -7   9  -2   14.69    1.09
   7  -9   2   12.71    1.02
   6   8  -2    0.22    0.61
  -6  -8   2    0.70    1.12
   5   8  -2   20.96    1.07
  -5  -8   2   22.06    2.04
   4   8  -2    9.65    0.77
   4   8  -2    9.87    0.85
  -4  -8   2    9.26    1.14
   3   8  -2    6.89    0.73
   3   8  -2    7.05    0.64
  -3  -8   2    7.14    0.95
   2   8  -2   35.15    1.05
   2   8  -2   32.95    1.22
  -2  -8   2   35.64    2.00
   1   8  -2   15.06    0.87
  -1  -8   2   10.24    1.36
  -1  -8   2   13.37    0.60
   0   8  -2   43.12    1.39
   0  -8   2   42.28    1.13
  -2   8  -2   48.48    1.28
  -2   8  -2   48.35    1.50
   2  -8   2   49.87    1.32
  -3   8  -2    3.41    0.45
  -3   8  -2    2.99    0.37
   3  -8   2    3.78    0.43
  -4   8  -2    1.39    0.44
  -4   8  -2    1.61    0.41
   4  -8   2    1.42    0.44
  -5   8  -2   12.31    0.84
  -5   8  -2   12.21    0.87
   5  -8   2   11.62    0.83
  -6   8  -2   -0.15    0.55
   6  -8   2   -0.14    0.55
  -7   8  -2    9.48    0.85
   7  -8   2    6.87    0.82
   7   7  -2    0.72    0.68
  -7  -7   2    0.12    1.13
   6   7  -2   -0.10    0.59
  -6  -7   2    0.22    1.03
   5   7  -2   20.28    1.03
   5   7  -2   20.71    1.02
  -5  -7   2   20.11    1.90
   4   7  -2   23.88    0.99
   4   7  -2   24.62    1.07
  -4  -7   2   23.58    1.84
  -4  -7   2   24.43    0.83
   3   7  -2   21.72    0.96
   3   7  -2   23.85    0.90
  -3  -7   2   21.51    1.69
  -3  -7   2   22.74    0.72
   2   7  -2    7.61    0.59
   2   7  -2    6.94    0.71
  -2  -7   2    7.39    0.38
  -2  -7   2    7.22    0.84
   1   7  -2   14.88    0.81
  -1  -7   2   13.30    0.59
  -1  -7   2   13.36    1.34
   0   7  -2   42.22    0.99
   0   7  -2   42.51    1.36
   0  -7   2   46.88    2.02
   0  -7   2   43.57    1.12
  -1   7  -2   78.14    1.78
  -1   7  -2   75.95    2.11
   1  -7   2   78.05    1.84
  -2   7  -2   59.69    1.50
  -2   7  -2   59.56    1.73
   2  -7   2   61.68    1.54
  -3   7  -2    7.62    0.67
  -3   7  -2    7.75    0.63
   3  -7   2    8.00    0.59
  -4   7  -2    8.26    0.73
  -4   7  -2    8.06    0.70
   4  -7   2    8.82    0.67
   4  -7   2    7.99    0.94
  -5   7  -2    0.05    0.42
  -5   7  -2    0.12    0.43
   5  -7   2    0.35    0.46
  -6   7  -2   15.03    1.02
   6  -7   2   15.03    0.97
  -7   7  -2    1.54    0.67
   7  -7   2    2.69    0.69
   7   6  -2    2.86    0.75
  -7  -6   2    3.13    1.18
   6   6  -2    7.87    0.78
  -6  -6   2    6.39    1.21
   5   6  -2   13.14    0.84
   5   6  -2   10.97    0.86
  -5  -6   2   11.22    0.78
  -5  -6   2   12.56    1.69
   4   6  -2    5.83    0.53
   4   6  -2    5.86    0.55
  -4  -6   2    5.45    0.40
  -4  -6   2    5.15    0.86
   3   6  -2   40.32    1.30
   3   6  -2   42.02    1.20
  -3  -6   2   40.36    2.11
  -3  -6   2   40.80    1.09
   2   6  -2    2.61    0.40
   2   6  -2    3.26    0.36
  -2  -6   2    1.51    0.62
  -2  -6   2    2.70    0.22
   1   6  -2   37.24    1.21
  -1  -6   2   40.91    1.90
  -1  -6   2   35.57    0.99
   0   6  -2  190.95    4.13
   0   6  -2  189.12    4.77
   0  -6   2  185.75    4.20
   0  -6   2  197.57    6.86
  -1   6  -2    0.83    0.29
  -1   6  -2    1.01    0.20
   1  -6   2    1.20    0.25
  -2   6  -2   18.65    0.69
  -2   6  -2   17.63    0.79
   2  -6   2   17.23    0.68
   2  -6   2   13.86    1.21
  -3   6  -2    1.63    0.33
  -3   6  -2    1.70    0.33
   3  -6   2    1.37    0.41
   3  -6   2    1.10    0.35
  -4   6  -2    0.77    0.36
  -4   6  -2    1.17    0.35
   4  -6   2    0.92    0.40
   4  -6   2    0.46    0.38
  -5   6  -2   11.38    0.82
  -5   6  -2   11.33    0.74
   5  -6   2   10.27    0.81
  -6   6  -2    6.59    0.65
   6  -6   2    6.75    0.71
  -7   6  -2    5.19    0.71
   7  -6   2    5.06    0.75
   7   5  -2    1.34    0.69
  -7  -5   2    2.07    1.04
  -7  -5   2    0.01    0.54
   6   5  -2   10.67    0.95
  -6  -5   2    9.37    1.23
  -6  -5   2   10.52    0.70
   5   5  -2    2.96    0.49
   5   5  -2    2.89    0.55
  -5  -5   2    1.80    0.42
  -5  -5   2    2.36    0.85
   4   5  -2    1.49    0.39
   4   5  -2    1.15    0.41
  -4  -5   2    1.91    0.33
  -4  -5   2    1.33    0.67
   3   5  -2   18.43    0.84
   3   5  -2   18.29    0.77
  -3  -5   2   18.14    0.69
  -3  -5   2   18.57    1.49
   2   5  -2   45.58    1.21
   2   5  -2   45.35    1.36
  -2  -5   2   45.59    2.13
  -2  -5   2   44.91    1.13
   1   5  -2   29.51    1.04
  -1  -5   2   31.35    0.77
  -1  -5   2   34.69    1.61
  -1  -5   2   30.93    0.86
   0   5  -2   20.05    0.49
   0   5  -2   19.77    0.78
   0  -5   2   20.01    0.61
  -1   5  -2  578.08   12.23
  -1   5  -2  556.25   13.71
   1  -5   2  559.47   12.19
  -2   5  -2   35.27    1.00
  -2   5  -2   35.04    1.11
   2  -5   2   35.36    1.00
   2  -5   2   36.65    1.57
  -3   5  -2   34.03    1.09
  -3   5  -2   33.24    1.04
   3  -5   2   34.00    1.55
   3  -5   2   35.16    1.06
  -4   5  -2   29.99    1.00
  -4   5  -2   29.22    1.01
   4  -5   2   29.66    1.04
   4  -5   2   30.09    1.50
  -5   5  -2   12.88    0.86
   5  -5   2   13.73    1.18
   5  -5   2   13.23    0.86
  -6   5  -2    3.41    0.57
   6  -5   2    4.21    0.66
  -7   5  -2    5.66    0.72
   7  -5   2    6.28    0.79
   7   4  -2   -0.24    0.62
  -7  -4   2    0.24    0.58
  -7  -4   2    0.30    0.92
   6   4  -2   24.56    1.17
  -6  -4   2   26.52    1.13
  -6  -4   2   24.93    2.05
   5   4  -2    4.89    0.53
   5   4  -2    5.64    0.60
  -5  -4   2    4.58    0.88
  -5  -4   2    4.78    0.50
   4   4  -2   18.71    0.84
   4   4  -2   18.77    0.84
  -4  -4   2   19.38    0.81
  -4  -4   2   18.62    1.50
   3   4  -2    0.09    0.33
   3   4  -2    0.02    0.33
  -3  -4   2   -0.47    0.54
  -3  -4   2    0.37    0.26
   2   4  -2  129.80    2.92
   2   4  -2  127.05    3.27
  -2  -4   2  125.83    4.75
  -2  -4   2  130.60    2.87
   1   4  -2    7.82    0.58
  -1  -4   2    8.73    0.43
  -1  -4   2    8.57    0.38
   0   4  -2    4.05    0.23
   0   4  -2    4.22    0.33
   0  -4   2    4.42    0.25
  -1   4  -2  190.46    4.97
  -1   4  -2  196.18    4.42
   1  -4   2  203.35    4.44
   1  -4   2  218.49    7.14
  -2   4  -2   68.69    1.70
  -2   4  -2   70.44    1.86
   2  -4   2   73.17    2.68
   2  -4   2   71.93    1.72
  -3   4  -2   53.39    1.48
  -3   4  -2   53.41    1.42
   3  -4   2   53.23    2.18
   3  -4   2   54.47    1.45
  -4   4  -2    1.04    0.34
  -4   4  -2    0.86    0.27
   4  -4   2    0.70    0.44
   4  -4   2    1.01    0.39
  -5   4  -2    3.48    0.47
   5  -4   2    3.25    0.52
  -6   4  -2   23.52    1.10
   6  -4   2   23.42    1.13
  -7   4  -2    6.30    0.73
   7  -4   2    5.43    0.80
   7   3  -2   -0.16    0.62
  -7  -3   2   -0.46    0.57
  -7  -3   2   -0.24    0.85
   6   3  -2   26.12    1.19
  -6  -3   2   27.26    1.20
  -6  -3   2   25.79    1.97
   5   3  -2    0.18    0.46
   5   3  -2    0.84    0.41
  -5  -3   2    0.06    0.37
  -5  -3   2   -0.01    0.64
   4   3  -2    0.32    0.34
   4   3  -2    0.12    0.36
  -4  -3   2    0.23    0.30
  -4  -3   2    0.72    0.55
   3   3  -2   73.52    1.81
   3   3  -2   70.73    1.96
  -3  -3   2   71.87    2.95
  -3  -3   2   72.00    1.77
   2   3  -2  111.02    2.50
   2   3  -2  109.61    2.79
  -2  -3   2  108.37    2.47
  -2  -3   2  106.17    4.05
   1   3  -2   10.23    0.59
   1   3  -2    9.94    0.44
  -1  -3   2    9.24    0.45
   0   3  -2   28.63    0.92
   0   3  -2   28.62    0.69
   0  -3   2   29.79    0.73
  -1   3  -2   33.08    0.86
  -1   3  -2   31.79    0.97
   1  -3   2   34.67    0.88
   1  -3   2   32.11    1.44
  -2   3  -2   15.95    0.61
  -2   3  -2   16.29    0.60
   2  -3   2   16.34    0.98
   2  -3   2   16.01    0.65
  -3   3  -2    1.91    0.26
  -3   3  -2    1.65    0.31
   3  -3   2    1.45    0.35
  -4   3  -2   27.32    1.43
  -4   3  -2   26.68    0.86
  -4   3  -2   26.33    0.94
   4  -3   2   28.21    0.99
  -5   3  -2    4.70    0.49
  -5   3  -2    4.84    0.65
   5  -3   2    5.04    0.56
  -6   3  -2   30.36    1.21
  -6   3  -2   29.48    1.76
   6  -3   2   27.66    1.24
  -7   3  -2    2.41    0.63
   7  -3   2    2.30    0.71
   7   2  -2    0.64    0.64
  -7  -2   2   -0.37    0.58
   6   2  -2    3.29    0.64
  -6  -2   2    3.62    0.57
  -6  -2   2    2.64    0.81
   5   2  -2    3.06    0.45
   5   2  -2    3.10    0.51
  -5  -2   2    2.66    0.44
  -5  -2   2    2.48    0.69
   4   2  -2    0.35    0.36
   4   2  -2    0.19    0.32
  -4  -2   2   -0.50    0.30
  -4  -2   2    0.37    0.50
   3   2  -2   58.89    1.66
   3   2  -2   61.12    1.56
  -3  -2   2   59.05    2.50
  -3  -2   2   58.65    1.53
   2   2  -2    0.39    0.26
   2   2  -2    0.61    0.24
  -2  -2   2    0.91    0.22
  -2  -2   2    1.03    0.41
   1   2  -2    7.90    0.56
   1   2  -2    8.50    0.41
  -1  -2   2    7.80    0.47
   0   2  -2    7.33    0.24
   0   2  -2    7.24    0.40
   0  -2   2    5.47    0.44
   0  -2   2    7.41    0.24
  -1   2  -2   37.90    0.96
  -1   2  -2   37.61    1.03
   1  -2   2   36.76    1.57
   1  -2   2   38.13    0.96
  -2   2  -2   54.49    1.34
  -2   2  -2   53.72    1.39
  -2   2  -2   54.57    2.13
   2  -2   2   53.60    1.36
  -3   2  -2  118.96    2.80
  -3   2  -2  122.21    4.44
   3  -2   2  120.80    2.83
  -4   2  -2   46.81    1.34
  -4   2  -2   49.39    2.13
   4  -2   2   48.26    1.40
  -5   2  -2    0.66    0.38
  -5   2  -2    0.92    0.54
   5  -2   2    1.15    0.46
  -6   2  -2    0.78    0.63
  -6   2  -2    1.05    0.48
   6  -2   2   -0.06    0.55
  -7   2  -2   33.77    1.36
   7  -2   2   35.35    1.45
   8   1  -2    1.74    0.77
  -8  -1   2    0.96    0.72
   7   1  -2    1.31    0.65
  -7  -1   2    0.83    0.61
   6   1  -2   15.71    0.98
  -6  -1   2   14.12    1.54
  -6  -1   2   15.64    1.02
   5   1  -2    0.72    0.43
   5   1  -2    0.59    0.39
  -5  -1   2    0.70    0.57
  -5  -1   2    0.05    0.38
   4   1  -2   19.04    0.80
   4   1  -2   16.31    0.78
  -4  -1   2   16.30    0.82
  -4  -1   2   17.32    1.27
   3   1  -2    9.06    0.63
   3   1  -2    9.54    0.60
  -3  -1   2    9.15    1.02
  -3  -1   2    9.41    0.65
   2   1  -2  138.74    3.13
   2   1  -2  139.62    3.50
  -2  -1   2  139.84    5.00
  -2  -1   2  140.46    3.15
   1   1  -2    4.91    0.31
   1   1  -2    4.72    0.34
  -1  -1   2    5.11    0.41
   0   1  -2   26.41    0.62
   0   1  -2   27.29    0.72
   0  -1   2   27.01    1.05
  -1   1  -2    0.45    0.32
  -1   1  -2    0.54    0.17
   1  -1   2    0.24    0.21
  -2   1  -2   38.10    1.64
  -2   1  -2   37.12    1.00
   2  -1   2   38.09    1.03
  -3   1  -2  141.22    5.19
  -3   1  -2  140.42    3.24
   3  -1   2  143.78    3.28
  -4   1  -2   16.92    1.25
  -4   1  -2   17.86    0.76
   4  -1   2   18.44    0.62
   4  -1   2   17.33    0.82
  -5   1  -2    3.35    0.43
  -5   1  -2    2.40    0.63
   5  -1   2    3.11    0.50
  -6   1  -2   64.00    2.91
  -6   1  -2   63.30    1.83
   6  -1   2   62.33    1.91
  -7   1  -2    7.77    0.76
   7  -1   2    8.45    0.87
   8   0  -2    0.87    0.75
  -8   0   2   -0.47    0.69
   7   0  -2   -0.31    0.62
  -7   0   2   -0.53    0.57
   6   0  -2    5.95    0.68
  -6   0   2    5.58    0.79
  -6   0   2    6.83    0.65
   5   0  -2    6.34    0.57
   5   0  -2    6.40    0.66
  -5   0   2    6.28    0.71
  -5   0   2    6.28    0.54
   4   0  -2   23.95    0.90
   4   0  -2   24.05    0.92
  -4   0   2   24.00    0.94
  -4   0   2   24.77    1.37
   3   0  -2    9.90    0.59
   3   0  -2    9.41    0.61
  -3   0   2    9.51    0.63
  -3   0   2   10.33    0.92
   2   0  -2   11.70    0.60
   2   0  -2   10.01    0.52
  -2   0   2   12.04    0.60
  -2   0   2   13.83    0.86
   1   0  -2   86.34    2.15
   1   0  -2   85.09    1.89
  -1   0   2   82.81    1.91
   0   0  -2    8.65    0.25
   0   0  -2    8.23    0.31
   0   0  -2    8.42    0.24
  -1   0  -2    8.14    0.42
  -1   0  -2    7.84    0.84
   1   0   2    8.25    0.46
  -2   0  -2  175.58    3.95
  -2   0  -2  177.24    6.35
   2   0   2  181.13    3.98
  -3   0  -2   85.94    3.37
  -3   0  -2   86.89    2.07
   3   0   2   87.48    2.13
  -4   0  -2    2.00    0.32
  -4   0  -2    1.68    0.54
   4   0   2    2.42    0.43
  -5   0  -2    9.22    1.27
  -5   0  -2    9.85    0.71
   5   0   2    9.41    0.79
  -6   0  -2   12.18    0.90
  -6   0  -2   10.50    1.46
   6   0   2   12.14    0.96
  -7   0  -2    1.01    0.57
  -7   0  -2    0.61    0.81
   7   0   2    0.80    0.67
   8  -1  -2    0.52    0.73
  -8   1   2   -1.08    0.68
   7  -1  -2    0.18    0.63
  -7   1   2   -0.24    0.59
   6  -1  -2    2.46    0.58
  -6   1   2    2.28    0.54
   5  -1  -2    1.20    0.44
   5  -1  -2    0.52    0.41
  -5   1   2    1.12    0.49
  -5   1   2    1.22    0.42
   4  -1  -2   87.65    2.38
   4  -1  -2   90.45    2.20
  -4   1   2   86.40    2.20
  -4   1   2   90.18    3.36
   3  -1  -2    4.51    0.39
   3  -1  -2    4.85    0.41
  -3   1   2    3.94    0.43
  -3   1   2    4.45    0.37
   2  -1  -2    8.62    0.58
   2  -1  -2    8.21    0.50
  -2   1   2    9.10    0.65
  -2   1   2    8.26    0.57
   1  -1  -2   20.82    0.60
   1  -1  -2   20.77    0.73
  -1   1   2   20.29    0.67
   0  -1  -2  110.67    2.39
   0  -1  -2  109.92    2.39
   0  -1  -2  109.68    2.70
   0  -1  -2  107.69    3.86
  -1  -1  -2   30.42    0.76
  -1  -1  -2   30.70    1.43
   1   1   2   30.86    0.83
   1   1   2   28.37    0.79
  -2  -1  -2  124.67    4.68
  -2  -1  -2  130.68    2.88
   2   1   2  128.73    2.92
  -3  -1  -2   14.94    0.65
  -3  -1  -2   15.54    1.23
   3   1   2   15.67    0.75
  -4  -1  -2    3.12    0.35
  -4  -1  -2    2.48    0.62
   4   1   2    3.25    0.45
  -5  -1  -2   18.49    0.87
  -5  -1  -2   19.27    1.60
   5   1   2   19.54    0.97
  -6  -1  -2   25.52    1.11
  -6  -1  -2   25.49    1.93
   6   1   2   24.67    1.18
  -7  -1  -2    2.37    0.93
  -7  -1  -2    2.95    0.61
   7   1   2    3.25    0.73
   8  -2  -2    1.26    0.73
  -8   2   2    0.07    0.72
   7  -2  -2    1.81    0.68
  -7   2   2    1.64    0.66
   6  -2  -2   -0.27    0.51
  -6   2   2    0.61    0.50
   5  -2  -2   21.44    0.93
   5  -2  -2   22.05    0.94
  -5   2   2   20.61    0.96
  -5   2   2   21.43    1.27
   4  -2  -2   28.77    1.05
   4  -2  -2   29.38    1.00
  -4   2   2   31.03    1.07
  -4   2   2   30.43    1.39
   3  -2  -2    1.45    0.36
   3  -2  -2    0.89    0.32
  -3   2   2    0.97    0.28
  -3   2   2    1.11    0.31
   2  -2  -2    2.83    0.30
   2  -2  -2    3.05    0.35
  -2   2   2    3.44    0.30
   1  -2  -2   47.23    1.17
   1  -2  -2   49.90    1.37
  -1   2   2   48.52    1.20
   0  -2  -2  111.35    3.97
   0  -2  -2  108.02    2.76
   0  -2  -2  110.40    2.45
   0  -2  -2  112.54    2.42
  -1  -2  -2    2.40    0.44
  -1  -2  -2    2.53    0.17
   1   2   2    2.89    0.26
   1   2   2    2.96    0.20
  -2  -2  -2   27.08    1.48
  -2  -2  -2   26.40    0.75
   2   2   2   28.40    0.78
   2   2   2   26.53    0.83
  -3  -2  -2    3.07    0.61
  -3  -2  -2    3.34    0.31
   3   2   2    2.71    0.40
   3   2   2    3.24    0.27
  -4  -2  -2    4.08    0.37
  -4  -2  -2    4.98    0.75
   4   2   2    4.40    0.49
   4   2   2    5.37    0.41
  -5  -2  -2  119.50    4.85
  -5  -2  -2  122.17    2.93
   5   2   2  124.32    3.06
  -6  -2  -2    1.72    0.87
  -6  -2  -2    1.83    0.50
   6   2   2    1.90    0.63
  -7  -2  -2    1.21    0.92
  -7  -2  -2    0.43    0.53
   7   2   2    2.03    0.70
   8  -3  -2    2.89    0.79
  -8   3   2    1.93    0.76
   7  -3  -2   18.38    1.12
  -7   3   2   18.70    1.19
   6  -3  -2   -0.12    0.53
   6  -3  -2    0.22    0.52
  -6   3   2   -0.22    0.50
   5  -3  -2   13.81    0.82
   5  -3  -2   14.74    0.86
  -5   3   2   14.16    0.90
   4  -3  -2  115.24    3.02
   4  -3  -2  112.62    2.75
  -4   3   2  114.54    2.77
  -4   3   2  117.02    4.13
   3  -3  -2    5.96    0.48
   3  -3  -2    4.77    0.42
  -3   3   2    5.65    0.41
   2  -3  -2   53.01    1.53
   2  -3  -2   55.56    1.35
  -2   3   2   52.94    1.38
   1  -3  -2  285.46    6.85
   1  -3  -2  284.11    9.65
   1  -3  -2  265.51    6.07
  -1   3   2  282.05    6.08
   0  -3  -2   24.13    1.24
   0  -3  -2   25.08    0.61
   0  -3  -2   24.16    0.69
   0   3   2   24.06    0.81
  -1  -3  -2   44.84    1.02
  -1  -3  -2   43.50    1.93
   1   3   2   44.05    1.20
  -2  -3  -2   61.80    1.45
  -2  -3  -2   61.77    2.59
   2   3   2   62.34    1.62
   2   3   2   61.04    1.54
  -3  -3  -2   12.41    0.57
  -3  -3  -2   13.09    1.28
   3   3   2   12.48    0.57
   3   3   2   11.95    0.70
  -4  -3  -2   13.96    1.42
  -4  -3  -2   14.24    0.67
   4   3   2   15.00    0.61
   4   3   2   13.98    0.80
  -5  -3  -2    4.80    0.92
  -5  -3  -2    4.96    0.46
   5   3   2    5.12    0.61
  -6  -3  -2   11.65    0.87
  -6  -3  -2   11.92    1.74
   6   3   2   11.59    0.99
  -7  -3  -2    2.48    0.57
  -7  -3  -2    2.59    1.05
   7   3   2    2.32    0.72
   8  -4  -2    5.86    0.84
  -8   4   2    5.09    0.83
   7  -4  -2   62.56    1.94
  -7   4   2   61.50    1.94
   6  -4  -2    3.18    0.62
   6  -4  -2    2.80    0.61
  -6   4   2    2.96    0.57
   5  -4  -2   13.35    0.82
   5  -4  -2   15.59    0.87
  -5   4   2   13.86    0.87
   4  -4  -2   33.57    1.07
   4  -4  -2   32.59    1.16
  -4   4   2   32.25    1.11
   3  -4  -2   14.84    0.80
   3  -4  -2   15.52    0.70
  -3   4   2   14.13    0.75
   2  -4  -2    0.65    0.34
   2  -4  -2    0.56    0.28
  -2   4   2    0.68    0.26
   1  -4  -2   27.56    0.82
   1  -4  -2   29.89    1.30
  -1   4   2   31.98    0.82
   0  -4  -2   92.43    3.39
   0  -4  -2   89.65    2.07
   0   4   2   90.68    2.34
  -1  -4  -2   23.92    1.40
  -1  -4  -2   24.16    0.76
  -1  -4  -2   24.73    0.60
   1   4   2   24.29    0.81
  -2  -4  -2   92.95    3.63
  -2  -4  -2   94.67    2.09
   2   4   2   91.07    2.37
   2   4   2   89.90    2.19
  -3  -4  -2    9.17    0.51
  -3  -4  -2   10.50    1.24
   3   4   2   10.92    0.68
   3   4   2    9.95    0.57
  -4  -4  -2    8.07    0.95
  -4  -4  -2    8.89    0.58
   4   4   2    9.71    0.74
  -5  -4  -2  160.92    6.27
  -5  -4  -2  160.44    3.73
   5   4   2  161.11    3.90
  -6  -4  -2    5.32    1.13
  -6  -4  -2    6.28    0.55
   6   4   2    6.36    0.75
  -7  -4  -2   -0.35    1.01
  -7  -4  -2   -0.23    0.49
   7   4   2    0.17    0.68
   8  -5  -2   13.98    1.10
  -8   5   2   13.20    1.17
   7  -5  -2    4.30    0.73
  -7   5   2    4.44    0.75
   6  -5  -2    0.55    0.55
   6  -5  -2   -0.31    0.56
  -6   5   2    0.51    0.53
   5  -5  -2   -0.21    0.47
   5  -5  -2    0.03    0.43
  -5   5   2   -0.34    0.43
   4  -5  -2   14.84    0.82
   4  -5  -2   15.54    0.76
  -4   5   2   14.15    0.81
   3  -5  -2   47.37    1.30
   3  -5  -2   47.42    1.46
  -3   5   2   45.28    1.32
   2  -5  -2    0.35    0.29
  -2   5   2    0.56    0.25
   1  -5  -2  166.66    3.71
   1  -5  -2  169.41    5.91
  -1   5   2  171.50    3.69
  -1   5   2  159.69    4.18
   0  -5  -2    1.78    0.26
   0  -5  -2    1.59    0.44
   0   5   2    2.24    0.31
   0   5   2    2.21    0.16
  -1  -5  -2    1.39    0.30
  -1  -5  -2    1.42    0.13
  -1  -5  -2    1.57    0.51
   1   5   2    1.35    0.29
  -2  -5  -2  267.16    9.66
  -2  -5  -2  275.33    5.88
   2   5   2  260.98    6.63
   2   5   2  275.55    6.00
  -3  -5  -2   -0.07    0.22
  -3  -5  -2    0.08    0.58
   3   5   2    0.26    0.34
   3   5   2    0.14    0.28
  -4  -5  -2   59.67    1.53
  -4  -5  -2   61.35    2.89
   4   5   2   59.98    1.71
  -5  -5  -2   19.03    1.84
  -5  -5  -2   19.25    0.83
   5   5   2   18.85    1.02
  -6  -5  -2    5.09    0.51
  -6  -5  -2    5.58    1.18
   6   5   2    5.41    0.77
  -7  -5  -2    6.83    1.33
   7   5   2    5.39    0.87
   7  -6  -2   55.90    1.85
  -7   6   2   60.71    1.90
   6  -6  -2   25.53    1.20
   6  -6  -2   24.83    1.12
  -6   6   2   26.93    1.21
   5  -6  -2   26.70    1.15
   5  -6  -2   27.23    1.06
  -5   6   2   26.91    1.11
   4  -6  -2   10.33    0.78
   4  -6  -2   11.43    0.69
  -4   6   2    8.44    0.74
   3  -6  -2    1.01    0.38
  -3   6   2    1.39    0.34
   2  -6  -2  111.83    3.88
   2  -6  -2  101.16    2.50
  -2   6   2  108.96    2.51
  -2   6   2  108.93    2.83
   1  -6  -2    0.40    0.40
   1  -6  -2    0.22    0.28
  -1   6   2    0.27    0.33
  -1   6   2    0.82    0.22
   0  -6  -2    5.61    0.46
   0  -6  -2    4.12    0.58
   0   6   2    4.92    0.40
   0   6   2    3.60    0.33
  -1  -6  -2    4.59    0.24
  -1  -6  -2    4.49    0.40
  -1  -6  -2    4.44    0.68
   1   6   2    4.92    0.41
  -2  -6  -2   20.12    1.52
  -2  -6  -2   22.64    0.59
   2   6   2   21.23    0.84
   2   6   2   22.06    0.88
  -3  -6  -2    7.57    0.90
  -3  -6  -2    7.85    0.42
   3   6   2    8.80    0.69
   3   6   2    7.54    0.64
  -4  -6  -2   -0.12    0.24
  -4  -6  -2    0.34    0.74
   4   6   2   -0.25    0.44
  -5  -6  -2    0.68    0.94
   5   6   2    1.30    0.56
  -6  -6  -2   21.55    2.17
   6   6   2   19.82    1.15
   7  -7  -2    8.79    0.85
  -7   7   2   10.31    0.89
   6  -7  -2    2.48    0.61
  -6   7   2    0.80    0.60
   5  -7  -2    3.09    0.54
  -5   7   2    2.82    0.55
   4  -7  -2   27.03    0.99
  -4   7   2   26.21    1.05
   3  -7  -2   12.05    0.67
  -3   7   2   13.76    0.82
  -3   7   2   11.99    0.74
   2  -7  -2   50.51    1.31
   2  -7  -2   45.33    1.97
  -2   7   2   47.28    1.49
  -2   7   2   48.74    1.29
   1  -7  -2   -0.45    0.46
   1  -7  -2    0.25    0.30
  -1   7   2    0.18    0.36
  -1   7   2    1.19    0.23
   0  -7  -2    0.66    0.31
   0  -7  -2   -0.12    0.52
   0   7   2    0.31    0.36
  -1  -7  -2    6.35    0.46
  -1  -7  -2    5.53    0.76
   1   7   2    6.15    0.46
  -2  -7  -2   84.68    3.55
  -2  -7  -2   88.77    1.92
   2   7   2   85.98    2.13
   2   7   2   84.25    2.32
  -3  -7  -2   37.52    2.17
  -3  -7  -2   39.02    0.98
   3   7   2   37.52    1.23
   3   7   2   37.15    1.26
  -4  -7  -2   20.23    1.86
   4   7   2   20.72    0.99
  -5  -7  -2   16.91    2.02
   5   7   2   15.33    1.02
  -6  -7  -2   -0.80    1.10
   6   7   2   -0.16    0.64
   7  -8  -2    2.67    0.70
  -7   8   2    4.19    0.77
   6  -8  -2   16.68    1.01
  -6   8   2   19.56    1.16
  -6   8   2   19.76    1.11
   5  -8  -2   36.44    1.27
  -5   8   2   36.18    1.32
  -5   8   2   36.70    1.37
   4  -8  -2    9.38    0.71
  -4   8   2   10.91    0.82
  -4   8   2    9.86    0.86
   3  -8  -2    0.33    0.38
   3  -8  -2    0.54    0.33
  -3   8   2    0.17    0.41
  -3   8   2   -0.22    0.33
   2  -8  -2   24.90    0.85
   2  -8  -2   21.47    1.28
  -2   8   2   22.72    0.83
  -2   8   2   23.30    1.00
   1  -8  -2   91.23    2.19
   1  -8  -2   92.19    3.54
  -1   8   2   90.01    2.49
  -1   8   2   92.02    2.10
   0  -8  -2    5.98    0.48
   0  -8  -2    5.73    0.73
   0   8   2    6.55    0.51
  -1  -8  -2   34.55    1.05
  -1  -8  -2   36.01    1.94
   1   8   2   35.64    1.21
  -2  -8  -2    6.78    0.89
   2   8   2    9.45    0.68
   2   8   2    9.36    0.74
  -3  -8  -2   14.47    1.62
   3   8   2   13.75    0.87
   3   8   2   12.39    0.81
  -4  -8  -2    0.11    0.86
   4   8   2   -0.13    0.50
  -5  -8  -2   -0.04    1.03
   5   8   2    0.32    0.59
  -6  -8  -2    1.32    1.23
   6   8   2    2.02    0.73
   7  -9  -2    8.37    0.83
  -7   9   2    9.68    0.91
   6  -9  -2   10.87    0.90
  -6   9   2   12.44    1.09
  -6   9   2   11.17    0.87
   5  -9  -2   48.64    1.54
  -5   9   2   52.64    1.72
  -5   9   2   48.87    1.60
   4  -9  -2    6.64    0.60
  -4   9   2    6.25    0.58
  -4   9   2    8.39    0.68
   3  -9  -2    4.98    0.52
  -3   9   2    6.42    0.48
  -3   9   2    6.24    0.61
   2  -9  -2    9.88    1.06
   2  -9  -2    9.48    0.64
  -2   9   2    8.89    0.80
  -2   9   2    8.02    0.62
   1  -9  -2    2.14    0.61
   1  -9  -2    3.10    0.40
  -1   9   2    1.80    0.45
  -1   9   2    2.72    0.25
   0  -9  -2   15.14    1.42
   0  -9  -2   15.51    0.66
   0   9   2   16.87    0.86
  -1  -9  -2    3.33    0.45
  -1  -9  -2    2.91    0.77
   1   9   2    3.89    0.49
  -2  -9  -2    4.25    0.87
   2   9   2    5.69    0.55
  -3  -9  -2   33.74    2.22
   3   9   2   32.92    1.20
   3   9   2   34.21    1.28
  -4  -9  -2    6.13    1.20
   4   9   2    7.46    0.72
  -5  -9  -2   10.02    1.47
   5   9   2   11.43    1.00
  -6  -9  -2    1.31    1.29
   6   9   2    1.60    0.74
   7 -10  -2    8.28    0.85
  -7  10   2    9.93    0.94
   6 -10  -2    5.52    0.72
  -6  10   2    5.02    0.80
  -6  10   2    4.79    0.74
   5 -10  -2    0.37    0.54
  -5  10   2   -0.50    0.56
  -5  10   2    0.07    0.63
   4 -10  -2   11.76    0.80
  -4  10   2   10.22    0.86
  -4  10   2   12.29    1.00
   3 -10  -2    6.60    0.61
  -3  10   2    7.16    0.52
  -3  10   2    7.89    0.68
   2 -10  -2   12.19    0.71
   2 -10  -2   11.20    1.23
  -2  10   2   11.21    0.88
  -2  10   2   11.08    0.65
   1 -10  -2    8.74    0.63
   1 -10  -2    7.37    0.85
  -1  10   2    8.53    0.67
   0 -10  -2    1.60    0.73
   0 -10  -2    2.11    0.41
   0  10   2    1.94    0.48
  -1 -10  -2   44.32    2.36
  -1 -10  -2   44.16    1.32
   1  10   2   44.83    1.52
  -2 -10  -2    2.25    0.88
   2  10   2    2.57    0.54
  -3 -10  -2    1.63    0.94
   3  10   2    1.50    0.53
   3  10   2    1.12    0.53
  -4 -10  -2   -0.53    0.99
   4  10   2    0.24    0.57
  -5 -10  -2    3.19    1.29
   5  10   2    3.49    0.74
   6 -11  -2    2.66    0.66
  -6  11   2    0.75    0.68
  -6  11   2    1.99    0.75
   5 -11  -2    8.76    0.82
  -5  11   2    9.37    0.78
  -5  11   2   11.63    1.04
   4 -11  -2   43.31    1.40
  -4  11   2   41.17    1.36
  -4  11   2   41.83    1.59
   3 -11  -2   12.18    0.80
  -3  11   2   11.76    0.80
  -3  11   2   12.76    1.04
   2 -11  -2   17.83    1.45
   2 -11  -2   16.75    0.82
  -2  11   2   17.20    1.04
   1 -11  -2    6.85    0.56
   1 -11  -2    4.76    0.89
  -1  11   2    7.15    0.67
   0 -11  -2    3.20    0.89
   0 -11  -2    3.07    0.48
   0  11   2    3.47    0.58
  -1 -11  -2    7.02    1.08
  -1 -11  -2    8.51    0.72
   1  11   2    8.43    0.71
  -2 -11  -2    9.83    1.27
   2  11   2   10.02    0.96
  -3 -11  -2   25.03    2.25
   3  11   2   22.70    1.24
   3  11   2   25.84    1.13
  -4 -11  -2   13.08    1.63
   4  11   2   12.96    0.99
  -5 -11  -2    4.14    1.44
   5  11   2    3.07    0.75
   6 -12  -2    2.93    0.69
  -6  12   2    3.41    0.85
  -6  12   2    2.34    0.75
   5 -12  -2    0.56    0.59
  -5  12   2    0.50    0.75
  -5  12   2    0.33    0.60
   4 -12  -2    0.63    0.57
  -4  12   2   -0.46    0.50
  -4  12   2    0.59    0.69
   3 -12  -2    2.29    0.57
  -3  12   2    3.78    0.70
   2 -12  -2    0.20    0.49
  -2  12   2   -1.02    0.58
   1 -12  -2    0.52    0.82
   1 -12  -2   -0.10    0.47
  -1  12   2    1.11    0.57
   0 -12  -2    3.86    1.01
   0 -12  -2    3.81    0.53
   0  12   2    4.88    0.67
  -1 -12  -2    0.11    0.50
  -1 -12  -2    0.49    0.98
   1  12   2    0.48    0.58
  -2 -12  -2   -0.60    1.02
   2  12   2   -0.16    0.60
  -3 -12  -2   13.62    1.61
   3  12   2   13.02    0.98
   3  12   2   14.25    1.10
  -4 -12  -2    2.28    1.33
   4  12   2    3.77    0.73
   6 -13  -2    3.24    0.71
  -6  13   2    4.62    0.92
  -6  13   2    2.63    0.75
   5 -13  -2   -0.09    0.60
  -5  13   2   -0.64    0.59
  -5  13   2    0.04    0.78
   4 -13  -2    0.21    0.60
  -4  13   2   -0.37    0.72
   3 -13  -2    7.53    0.72
  -3  13   2    7.84    0.88
   2 -13  -2   30.21    1.14
  -2  13   2   29.31    1.38
   1 -13  -2    9.31    0.78
   1 -13  -2   11.48    1.67
  -1  13   2   10.05    1.04
   0 -13  -2    2.09    0.54
   0 -13  -2    0.61    1.05
   0  13   2    1.97    0.65
  -1 -13  -2   28.53    1.14
  -1 -13  -2   27.44    2.23
   1  13   2   27.56    1.40
  -2 -13  -2   11.09    1.52
   2  13   2   11.19    1.14
  -3 -13  -2    4.75    1.41
   3  13   2    5.19    0.72
   3  13   2    5.66    0.77
  -4 -13  -2    0.09    1.33
   4  13   2   -0.14    0.66
   5 -14  -2    2.48    0.69
  -5  14   2    2.29    0.90
   4 -14  -2    2.17    0.66
  -4  14   2    1.49    0.84
   3 -14  -2    7.01    0.73
  -3  14   2    7.61    0.93
   2 -14  -2    0.09    0.56
  -2  14   2    0.16    0.69
   1 -14  -2    2.32    0.59
   1 -14  -2    1.66    1.05
  -1  14   2    0.81    0.72
   0 -14  -2   -0.73    1.11
   0 -14  -2    0.90    0.57
   0  14   2    0.33    0.72
  -1 -14  -2   11.41    1.54
  -1 -14  -2   10.32    0.93
   1  14   2   12.04    1.21
  -2 -14  -2    6.54    1.48
   2  14   2    8.22    0.91
  -3 -14  -2   33.23    2.69
   3  14   2   31.26    1.55
   3  14   2   30.70    1.32
   5 -15  -2    0.93    0.70
  -5  15   2    1.55    0.93
   4 -15  -2    0.11    0.64
  -4  15   2   -0.81    0.85
   3 -15  -2    0.43    0.63
  -3  15   2    1.39    0.81
   2 -15  -2    7.78    0.77
  -2  15   2    7.26    0.92
   1 -15  -2    1.69    0.60
  -1  15   2    2.21    0.79
   0 -15  -2    9.12    1.46
   0 -15  -2   10.05    0.87
   0  15   2    8.79    0.96
  -1 -15  -2    3.15    0.69
  -1 -15  -2    4.40    1.38
   1  15   2    2.75    0.83
  -2 -15  -2   19.77    2.34
   2  15   2   17.48    1.35
   4 -16  -2   19.27    1.11
  -4  16   2   19.69    1.41
   3 -16  -2    0.27    0.66
  -3  16   2    0.71    0.87
   2 -16  -2    6.01    0.75
  -2  16   2    5.52    0.97
   1 -16  -2   11.37    0.91
  -1  16   2   11.43    1.06
   0 -16  -2    2.56    1.33
   0 -16  -2    3.70    0.70
   0  16   2    2.15    0.88
  -1 -16  -2   -0.07    1.13
  -1 -16  -2   -0.05    0.65
   1  16   2   -0.98    0.81
   2 -17  -2    0.02    0.67
  -2  17   2    0.22    0.90
   1 -17  -2    9.48    0.85
  -1  17   2    8.98    1.09
   0 -17  -2    3.24    1.42
   0 -17  -2    3.80    0.76
   0  17   2    2.15    0.95
   0  18  -3    0.57    0.92
   0 -18   3    0.19    0.63
   0 -18   3   -1.29    1.30
  -1  18  -3    0.62    0.92
   1 -18   3    0.59    0.62
  -2  18  -3    3.56    1.01
   2 -18   3    3.55    0.72
   2  17  -3    4.13    0.98
   1  17  -3    3.86    0.96
  -1 -17   3    2.95    1.42
  -1 -17   3    3.38    0.69
   0  17  -3   17.07    1.41
   0 -17   3   19.12    2.47
   0 -17   3   18.10    0.99
  -1  17  -3    8.57    1.05
   1 -17   3    7.92    0.73
   1 -17   3    7.93    1.63
  -2  17  -3   21.03    1.45
   2 -17   3   21.63    1.06
  -3  17  -3   28.04    1.61
   3 -17   3   28.71    1.24
   3  16  -3   -0.56    0.80
   3  16  -3    0.73    0.63
  -3 -16   3   -0.47    1.62
   2  16  -3    0.19    0.80
  -2 -16   3    0.47    1.53
   1  16  -3   24.12    1.47
  -1 -16   3   17.00    2.61
  -1 -16   3   23.81    1.10
   0  16  -3    3.89    0.89
   0 -16   3    4.48    0.63
   0 -16   3    0.19    1.31
  -1  16  -3   -1.85    0.76
   1 -16   3    0.00    0.53
  -2  16  -3   33.07    1.59
   2 -16   3   32.51    1.24
  -3  16  -3   -0.61    0.83
   3 -16   3   -0.26    0.58
  -4  16  -3   10.25    1.08
   4 -16   3    9.80    0.91
   3  15  -3    0.63    0.59
   3  15  -3    0.81    0.76
  -3 -15   3    1.57    1.52
   2  15  -3    3.41    0.85
  -2 -15   3    3.45    0.66
  -2 -15   3    3.05    1.51
   1  15  -3    1.70    0.78
  -1 -15   3    1.50    0.55
   0  15  -3    5.10    0.84
   0 -15   3    2.33    1.46
   0 -15   3    4.84    0.59
  -1  15  -3    0.67    0.73
   1 -15   3   -2.18    1.14
   1 -15   3    0.80    0.51
  -2  15  -3    0.00    0.75
   2 -15   3    0.49    0.53
  -3  15  -3   11.21    1.03
   3 -15   3   11.08    0.88
  -4  15  -3   15.90    1.33
   4 -15   3   15.96    0.99
  -5  15  -3    4.96    0.94
   5 -15   3    4.84    0.73
   4  14  -3    2.10    0.73
   4  14  -3    1.53    0.63
  -4 -14   3    1.89    1.49
   3  14  -3   18.62    1.22
   3  14  -3   18.60    1.02
  -3 -14   3   19.08    2.40
   2  14  -3   11.00    0.96
  -2 -14   3   10.02    0.83
  -2 -14   3    8.95    1.56
   1  14  -3   34.17    1.50
  -1 -14   3   31.58    1.14
  -1 -14   3   28.57    2.63
   0  14  -3   17.69    1.22
   0 -14   3   18.26    0.88
   0 -14   3   15.07    1.77
  -1  14  -3    0.90    0.66
   1 -14   3    0.61    0.47
  -2  14  -3    2.96    0.76
   2 -14   3    3.23    0.55
  -3  14  -3    5.59    0.85
   3 -14   3    4.85    0.63
  -4  14  -3    9.23    0.94
   4 -14   3    7.62    0.72
  -5  14  -3    0.23    0.52
  -5  14  -3    0.08    0.76
   5 -14   3   -0.14    0.58
   5  13  -3    3.04    0.72
   4  13  -3   15.71    1.00
   4  13  -3   16.46    1.18
  -4 -13   3   13.15    1.80
   3  13  -3   16.75    1.17
   3  13  -3   17.36    0.97
  -3 -13   3   15.40    2.22
   2  13  -3    1.29    0.67
  -2 -13   3    1.83    0.54
  -2 -13   3   -1.00    1.16
   1  13  -3   22.80    1.29
  -1 -13   3   23.03    0.96
  -1 -13   3   21.60    2.18
   0  13  -3    3.46    0.67
   0 -13   3   -0.12    1.23
   0 -13   3    3.48    0.49
  -1  13  -3   11.77    1.07
   1 -13   3   12.87    0.72
  -2  13  -3    5.59    0.72
   2 -13   3    4.86    0.55
  -3  13  -3   42.23    1.60
   3 -13   3   40.39    1.32
  -4  13  -3   22.28    1.29
  -4  13  -3   20.94    0.96
   4 -13   3   20.86    1.01
  -5  13  -3    0.37    0.53
  -5  13  -3   -0.99    0.70
   5 -13   3   -0.09    0.57
  -6  13  -3   -0.37    0.61
   6 -13   3    0.41    0.65
   5  12  -3    3.37    0.70
  -5 -12   3    3.79    1.45
   4  12  -3   -0.23    0.53
   4  12  -3    0.36    0.63
  -4 -12   3   -0.02    1.22
   3  12  -3   13.08    1.04
   3  12  -3   10.75    0.84
  -3 -12   3    9.70    1.49
   2  12  -3   19.08    1.13
  -2 -12   3   16.95    0.86
  -2 -12   3   17.01    2.03
   1  12  -3    4.84    0.66
  -1 -12   3    5.29    1.13
  -1 -12   3    4.07    0.50
   0  12  -3   31.55    1.34
   0 -12   3   33.26    1.04
   0 -12   3   31.78    2.11
  -1  12  -3   10.02    0.96
   1 -12   3    9.48    0.66
   1 -12   3    5.54    1.46
  -2  12  -3    0.40    0.55
   2 -12   3   -0.32    0.40
  -4  12  -3    5.93    0.56
  -4  12  -3    6.51    0.76
   4 -12   3    6.39    0.65
  -5  12  -3    0.69    0.54
  -5  12  -3    0.82    0.67
   5 -12   3    1.62    0.58
  -6  12  -3   16.52    1.06
   6 -12   3   14.00    0.99
   5  11  -3    4.11    0.69
  -5 -11   3    5.02    1.41
   4  11  -3   27.90    1.16
   4  11  -3   30.36    1.34
  -4 -11   3   30.70    2.52
   3  11  -3    0.05    0.47
   3  11  -3    0.22    0.55
  -3 -11   3   -0.24    0.96
   2  11  -3    2.01    0.57
  -2 -11   3    3.09    0.47
  -2 -11   3    2.30    0.93
   1  11  -3   13.59    0.96
  -1 -11   3   11.57    1.26
  -1 -11   3   13.90    0.71
   0  11  -3    8.01    0.66
   0 -11   3    7.56    0.55
   0 -11   3    7.79    1.21
  -1  11  -3   29.88    1.23
  -1  11  -3   30.25    0.78
   1 -11   3   26.00    2.01
   1 -11   3   29.90    0.95
  -2  11  -3    0.44    0.49
  -2  11  -3   -0.34    0.24
   2 -11   3   -0.25    0.36
  -3  11  -3    6.50    0.46
  -3  11  -3    7.09    0.67
   3 -11   3    5.74    0.54
  -4  11  -3    6.47    0.69
  -4  11  -3    5.73    0.54
   4 -11   3    5.28    0.59
  -5  11  -3   38.21    1.36
  -5  11  -3   39.82    1.53
   5 -11   3   38.03    1.35
  -6  11  -3   -0.32    0.60
   6 -11   3    0.70    0.60
   6  10  -3    3.37    0.71
  -6 -10   3    2.02    1.30
   5  10  -3    0.93    0.58
  -5 -10   3    1.26    1.18
   4  10  -3   16.71    0.92
   4  10  -3   17.56    1.06
  -4 -10   3   15.53    2.10
   3  10  -3    5.27    0.63
   3  10  -3    5.21    0.55
  -3 -10   3    4.29    0.99
   2  10  -3    2.56    0.53
  -2 -10   3    3.11    0.88
   1  10  -3   21.45    1.06
  -1 -10   3   22.94    0.81
  -1 -10   3   23.78    1.74
   0  10  -3    0.49    0.42
   0 -10   3    0.75    0.92
   0 -10   3    0.55    0.30
  -1  10  -3   32.91    1.23
  -1  10  -3   32.65    0.83
   1 -10   3   26.17    1.99
   1 -10   3   33.76    0.98
  -2  10  -3   41.48    1.43
  -2  10  -3   41.57    1.11
   2 -10   3   40.42    1.18
  -3  10  -3   -0.36    0.45
  -3  10  -3    0.14    0.32
   3 -10   3   -0.22    0.38
  -4  10  -3   87.71    2.43
  -4  10  -3   85.55    2.18
   4 -10   3   81.49    2.19
  -5  10  -3    4.49    0.63
  -5  10  -3    3.85    0.58
   5 -10   3    3.33    0.60
  -6  10  -3   10.01    0.81
   6 -10   3    7.87    0.76
  -7  10  -3    0.99    0.69
   7 -10   3    0.28    0.66
   6   9  -3    2.21    0.66
  -6  -9   3    1.72    1.23
   5   9  -3    3.30    0.63
   5   9  -3    2.46    0.59
  -5  -9   3    1.54    1.12
   4   9  -3   35.85    1.23
   4   9  -3   34.77    1.37
  -4  -9   3   32.96    2.33
   3   9  -3    2.22    0.44
   3   9  -3    2.77    0.52
  -3  -9   3    1.59    0.83
   2   9  -3    1.23    0.44
  -2  -9   3    1.42    0.69
   1   9  -3    0.37    0.40
  -1  -9   3    0.44    0.28
  -1  -9   3   -0.86    0.72
   0   9  -3   33.32    1.21
   0   9  -3   33.95    0.79
   0  -9   3   30.58    2.03
   0  -9   3   35.03    0.96
  -1   9  -3   12.82    0.46
  -1   9  -3   11.37    0.82
   1  -9   3   13.64    0.61
  -2   9  -3    0.59    0.24
  -2   9  -3    0.25    0.38
   2  -9   3    0.08    0.39
   2  -9   3    0.43    0.31
  -3   9  -3   28.05    1.14
  -3   9  -3   27.20    0.93
   3  -9   3   26.95    0.94
  -4   9  -3   21.49    0.98
  -4   9  -3   19.01    0.89
   4  -9   3   20.30    0.90
  -5   9  -3   49.18    1.59
  -5   9  -3   46.55    1.51
   5  -9   3   45.75    1.49
  -6   9  -3    9.64    0.79
   6  -9   3    7.79    0.76
  -7   9  -3   -0.45    0.64
   7  -9   3    0.98    0.65
   6   8  -3   10.94    0.94
  -6  -8   3    9.78    1.43
   5   8  -3    0.03    0.54
   5   8  -3    0.77    0.53
  -5  -8   3   -0.38    0.96
   4   8  -3   12.66    0.81
   4   8  -3   13.19    0.90
  -4  -8   3   14.45    1.76
   3   8  -3    6.84    0.62
   3   8  -3    7.12    0.59
  -3  -8   3    5.85    0.90
   2   8  -3   15.19    0.87
   2   8  -3   15.80    0.69
  -2  -8   3   16.36    1.48
  -2  -8   3   15.33    0.52
   1   8  -3   44.48    1.40
  -1  -8   3   38.61    2.28
  -1  -8   3   44.06    1.15
  -1   8  -3   93.78    2.13
  -1   8  -3   93.36    2.53
   1  -8   3   93.93    2.19
  -2   8  -3    1.51    0.26
  -2   8  -3    1.94    0.39
   2  -8   3    1.80    0.33
   2  -8   3    0.80    0.45
  -3   8  -3   17.84    0.78
  -3   8  -3   18.77    0.88
   3  -8   3   21.25    1.42
   3  -8   3   18.80    0.78
  -4   8  -3   48.03    1.52
  -4   8  -3   49.60    1.43
   4  -8   3   50.47    2.18
   4  -8   3   46.85    1.43
  -5   8  -3   26.55    1.09
  -5   8  -3   25.96    1.10
   5  -8   3   23.70    1.06
  -6   8  -3   21.75    1.10
   6  -8   3   20.42    1.09
  -7   8  -3    0.95    0.66
   7  -8   3    0.84    0.65
   7   7  -3    5.58    0.83
  -7  -7   3    6.22    1.34
   6   7  -3    6.45    0.75
  -6  -7   3    6.42    1.24
   5   7  -3    8.02    0.71
   5   7  -3    8.60    0.86
  -5  -7   3    7.96    1.17
   4   7  -3   53.55    1.71
   4   7  -3   53.98    1.56
  -4  -7   3   55.62    1.47
  -4  -7   3   55.16    2.76
   3   7  -3   -0.04    0.32
   3   7  -3   -0.04    0.37
  -3  -7   3    0.62    0.64
  -3  -7   3   -0.13    0.22
   2   7  -3   81.93    2.34
   2   7  -3   85.83    2.06
  -2  -7   3   84.54    3.49
  -2  -7   3   90.03    1.96
   1   7  -3   21.76    0.97
  -1  -7   3   22.78    0.61
  -1  -7   3   26.73    1.61
  -1  -7   3   21.65    0.74
   0   7  -3   56.25    1.27
   0   7  -3   55.14    1.64
   0  -7   3   57.25    1.37
  -1   7  -3   67.66    1.89
  -1   7  -3   67.26    1.57
   1  -7   3   67.55    1.63
  -2   7  -3    0.44    0.34
  -2   7  -3    0.47    0.24
   2  -7   3    0.25    0.30
  -3   7  -3    2.40    0.34
  -3   7  -3    2.51    0.37
   3  -7   3    2.11    0.49
   3  -7   3    2.07    0.38
  -4   7  -3    5.23    0.47
  -4   7  -3    5.22    0.46
   4  -7   3    4.06    0.49
   4  -7   3    3.54    0.55
  -5   7  -3    1.27    0.45
   5  -7   3    0.65    0.48
  -6   7  -3    0.68    0.55
   6  -7   3    1.48    0.59
  -7   7  -3    3.83    0.71
   7  -7   3    2.90    0.72
   7   6  -3    0.39    0.67
  -7  -6   3    0.54    1.06
   6   6  -3   38.57    1.49
  -6  -6   3   43.57    1.42
  -6  -6   3   40.95    2.57
   5   6  -3    4.95    0.58
   5   6  -3    4.78    0.61
  -5  -6   3    3.99    0.48
  -5  -6   3    3.78    0.97
   4   6  -3    9.08    0.71
   4   6  -3    8.94    0.76
  -4  -6   3    9.91    1.41
  -4  -6   3    9.00    0.65
   3   6  -3   21.72    0.94
   3   6  -3   20.93    0.81
  -3  -6   3   22.32    0.75
  -3  -6   3   19.85    1.57
   2   6  -3    1.32    0.31
   2   6  -3    1.37    0.39
  -2  -6   3   -0.07    0.61
  -2  -6   3    1.37    0.22
   1   6  -3   63.84    1.84
  -1  -6   3   63.30    1.56
  -1  -6   3   70.29    2.71
  -1  -6   3   65.35    1.49
   0   6  -3   19.49    0.51
   0   6  -3   19.51    0.83
   0  -6   3   19.36    0.61
  -1   6  -3    4.60    0.39
  -1   6  -3    4.68    0.36
   1  -6   3    4.69    0.31
  -2   6  -3   94.66    2.51
  -2   6  -3   92.84    2.23
   2  -6   3   99.28    3.63
   2  -6   3   96.64    2.26
  -3   6  -3    8.01    0.64
  -3   6  -3    8.57    0.59
   3  -6   3    9.59    0.96
   3  -6   3    8.16    0.61
  -4   6  -3   47.78    1.38
  -4   6  -3   48.57    1.44
   4  -6   3   48.39    1.41
   4  -6   3   49.50    2.12
  -5   6  -3   19.12    0.93
   5  -6   3   17.37    0.94
   5  -6   3   18.86    1.35
  -6   6  -3   12.57    0.94
   6  -6   3   12.41    0.97
  -7   6  -3   39.96    1.48
   7  -6   3   38.46    1.53
   7   5  -3    0.49    0.65
  -7  -5   3    0.48    0.98
  -7  -5   3    0.43    0.58
   6   5  -3    0.94    0.60
  -6  -5   3    1.76    0.94
  -6  -5   3    0.37    0.50
   5   5  -3    3.96    0.58
   5   5  -3    5.05    0.57
  -5  -5   3    4.00    0.90
  -5  -5   3    5.02    0.50
   4   5  -3    0.91    0.40
   4   5  -3    1.16    0.41
  -4  -5   3    1.34    0.68
  -4  -5   3    0.98    0.33
   3   5  -3    4.99    0.43
   3   5  -3    4.23    0.45
  -3  -5   3    4.02    0.33
  -3  -5   3    4.52    0.72
   2   5  -3  125.77    2.84
   2   5  -3  120.91    3.21
  -2  -5   3  122.69    4.65
  -2  -5   3  127.55    2.80
   0   5  -3   25.02    0.63
   0   5  -3   25.37    0.89
   0  -5   3   24.98    0.68
  -1   5  -3  259.03    5.36
  -1   5  -3  250.76    6.03
   1  -5   3  260.96    5.36
   1  -5   3  208.53    8.64
  -2   5  -3   44.33    1.17
  -2   5  -3   43.76    1.29
   2  -5   3   44.89    1.18
   2  -5   3   44.49    1.89
  -3   5  -3  140.67    3.56
  -3   5  -3  139.11    3.26
   3  -5   3  144.79    3.28
   3  -5   3  141.59    5.14
  -4   5  -3    2.57    0.38
  -4   5  -3    2.43    0.32
   4  -5   3    2.16    0.51
   4  -5   3    2.05    0.42
  -5   5  -3    4.11    0.48
   5  -5   3    2.94    0.54
   5  -5   3    3.27    0.63
  -6   5  -3   31.17    1.23
   6  -5   3   30.27    1.29
  -7   5  -3   12.23    1.04
   7  -5   3   13.10    1.07
   7   4  -3    5.46    0.76
  -7  -4   3    4.78    1.06
  -7  -4   3    6.04    0.71
   6   4  -3   10.13    0.91
  -6  -4   3    9.32    0.71
  -6  -4   3    8.12    1.11
   5   4  -3  136.84    3.41
   5   4  -3  139.46    3.72
  -5  -4   3  141.67    5.47
  -5  -4   3  147.79    3.38
   4   4  -3   10.90    0.73
   4   4  -3   10.86    0.70
  -4  -4   3   10.96    0.71
  -4  -4   3   11.54    1.32
   3   4  -3  141.27    3.65
   3   4  -3  144.70    3.27
  -3  -4   3  141.64    3.24
  -3  -4   3  139.73    5.31
   2   4  -3  111.76    2.56
   2   4  -3  111.43    2.89
  -2  -4   3  109.91    4.17
  -2  -4   3  113.85    2.54
   1   4  -3    7.60    0.57
  -1  -4   3    8.21    0.40
  -1  -4   3    7.45    0.39
   0   4  -3   93.22    2.04
   0   4  -3   92.89    2.39
   0  -4   3   90.60    2.05
  -1   4  -3  111.63    2.90
  -1   4  -3  110.99    2.57
   1  -4   3  118.22    2.58
   1  -4   3  118.47    4.19
  -2   4  -3    0.28    0.22
  -2   4  -3    0.30    0.21
   2  -4   3    0.15    0.25
   2  -4   3   -0.13    0.34
  -3   4  -3   17.51    0.73
  -3   4  -3   17.04    0.68
   3  -4   3   14.76    0.74
   3  -4   3   16.81    1.15
  -4   4  -3   51.90    1.46
  -4   4  -3   53.22    1.46
   4  -4   3   54.86    2.31
   4  -4   3   53.97    1.51
  -5   4  -3    6.59    0.54
   5  -4   3    6.18    0.60
  -6   4  -3   16.69    1.00
   6  -4   3   16.93    1.02
  -7   4  -3   16.59    1.08
   7  -4   3   17.16    1.15
   7   3  -3    0.26    0.63
  -7  -3   3   -0.32    0.57
   6   3  -3   24.26    1.13
  -6  -3   3   23.51    1.90
  -6  -3   3   24.51    1.15
   5   3  -3    7.32    0.75
   5   3  -3    7.17    0.62
  -5  -3   3    9.29    1.30
  -5  -3   3    7.31    0.56
   4   3  -3   20.40    0.86
   4   3  -3   18.61    0.86
  -4  -3   3   20.13    0.85
  -4  -3   3   20.22    1.44
   3   3  -3    1.35    0.35
   3   3  -3    1.63    0.37
  -3  -3   3    1.37    0.29
  -3  -3   3    1.84    0.57
   2   3  -3  122.78    2.70
   2   3  -3  118.29    3.05
  -2  -3   3  116.14    4.37
  -2  -3   3  119.38    2.70
   1   3  -3    0.15    0.18
   1   3  -3    0.06    0.28
  -1  -3   3   -0.65    0.28
  -1  -3   3    0.30    0.18
   0   3  -3    2.71    0.31
   0   3  -3    2.49    0.17
   0  -3   3    4.04    0.28
  -1   3  -3    7.87    0.50
  -1   3  -3    8.25    0.42
   1  -3   3    8.35    0.82
   1  -3   3    7.58    0.43
  -2   3  -3    2.17    0.22
  -2   3  -3    1.76    0.24
   2  -3   3    1.72    0.28
   2  -3   3    2.11    0.42
  -3   3  -3   66.08    1.67
  -3   3  -3   66.08    1.72
   3  -3   3   66.97    1.70
  -4   3  -3   13.65    0.56
  -4   3  -3   13.91    1.12
  -4   3  -3   14.01    0.73
   4  -3   3   13.68    0.76
  -5   3  -3    3.80    0.67
  -5   3  -3    4.73    0.48
   5  -3   3    4.36    0.57
  -6   3  -3   11.87    1.32
  -6   3  -3    9.93    0.86
   6  -3   3   10.82    0.95
  -7   3  -3   26.88    1.26
   7  -3   3   28.28    1.34
   7   2  -3    1.89    0.66
  -7  -2   3    1.45    0.64
   6   2  -3   28.49    1.22
  -6  -2   3   27.80    1.21
  -6  -2   3   27.22    1.87
   5   2  -3   30.12    1.13
   5   2  -3   29.24    1.13
  -5  -2   3   30.17    1.12
  -5  -2   3   30.11    1.78
   4   2  -3   18.42    0.81
   4   2  -3   18.58    0.83
  -4  -2   3   17.82    1.31
  -4  -2   3   17.41    0.83
   3   2  -3  125.96    3.24
   3   2  -3  127.22    2.91
  -3  -2   3  124.39    2.90
  -3  -2   3  123.66    4.63
   2   2  -3   87.09    1.97
   2   2  -3   83.89    2.23
  -2  -2   3   84.24    1.98
  -2  -2   3   83.30    3.16
   1   2  -3    9.83    0.63
   1   2  -3   10.54    0.42
  -1  -2   3   10.13    0.47
   0   2  -3  955.21   21.10
   0   2  -3  959.16   23.63
   0  -2   3  973.53   20.90
   0  -2   3 1000.00   33.77
  -1   2  -3   19.85    0.60
  -1   2  -3   18.99    0.64
   1  -2   3   19.25    1.09
   1  -2   3   19.88    0.61
  -2   2  -3    3.31    0.45
  -2   2  -3    4.21    0.28
  -2   2  -3    3.55    0.31
   2  -2   3    3.35    0.31
  -3   2  -3    3.69    0.54
  -3   2  -3    4.26    0.36
   3  -2   3    4.79    0.43
  -4   2  -3    2.18    0.34
  -4   2  -3    1.78    0.52
   4  -2   3    2.52    0.42
  -5   2  -3   28.09    1.71
  -5   2  -3   28.49    1.05
   5  -2   3   29.28    1.13
  -6   2  -3    7.19    0.90
  -6   2  -3    8.12    0.66
   6  -2   3    9.07    0.79
  -7   2  -3   12.73    0.98
   7  -2   3   12.26    1.06
   8   1  -3   15.55    1.20
  -8  -1   3   16.61    1.25
   7   1  -3   -0.22    0.63
  -7  -1   3   -0.22    0.61
   6   1  -3   42.18    1.45
  -6  -1   3   43.42    2.21
  -6  -1   3   41.28    1.46
   5   1  -3   11.43    0.78
   5   1  -3   12.43    0.77
  -5  -1   3   11.38    1.24
  -5  -1   3   12.36    0.86
   4   1  -3    0.12    0.35
   4   1  -3    0.06    0.34
  -4  -1   3   -0.01    0.45
  -4  -1   3    0.20    0.33
   3   1  -3   39.77    1.27
   3   1  -3   41.81    1.15
  -3  -1   3   39.82    1.16
  -3  -1   3   41.11    1.81
   2   1  -3   37.78    1.01
   2   1  -3   38.99    1.18
  -2  -1   3   37.30    1.06
  -2  -1   3   42.38    1.65
   1   1  -3   30.81    0.78
   1   1  -3   32.97    1.00
  -1  -1   3   32.24    0.86
   0   1  -3  192.58    4.24
   0   1  -3  195.00    4.74
   0  -1   3  193.44    4.17
   0  -1   3  194.08    6.76
  -1   1  -3    0.36    0.19
  -1   1  -3    0.35    0.36
   1  -1   3    0.67    0.21
  -2   1  -3    7.91    0.46
  -2   1  -3    6.18    0.84
   2  -1   3    5.60    0.50
  -3   1  -3    0.76    0.27
  -3   1  -3    0.29    0.45
   3  -1   3    0.68    0.34
  -4   1  -3   17.17    0.77
  -4   1  -3   17.14    1.29
   4  -1   3   17.53    0.83
  -5   1  -3   15.74    1.44
  -5   1  -3   17.13    0.84
   5  -1   3   17.25    0.93
  -6   1  -3    0.81    0.48
  -6   1  -3    1.73    0.74
   6  -1   3    1.43    0.59
  -7   1  -3    8.23    0.75
   7  -1   3    8.50    0.88
   8   0  -3    0.64    0.73
  -8   0   3   -0.19    0.69
   7   0  -3    0.97    0.64
  -7   0   3   -0.54    0.59
   6   0  -3   13.64    0.93
   6   0  -3   14.04    0.89
  -6   0   3   12.78    1.02
   5   0  -3    0.42    0.42
   5   0  -3    0.38    0.42
  -5   0   3   -0.50    0.39
  -5   0   3   -0.06    0.49
   4   0  -3   21.50    0.85
   4   0  -3   19.85    0.87
  -4   0   3   19.77    1.24
  -4   0   3   18.33    0.86
   3   0  -3   11.01    0.60
   3   0  -3   11.12    0.67
  -3   0   3   11.87    0.72
  -3   0   3   12.32    0.98
   2   0  -3   28.35    0.97
   2   0  -3   27.32    0.83
  -2   0   3   33.77    1.27
  -2   0   3   27.86    0.87
   1   0  -3    8.27    0.57
   1   0  -3    7.51    0.37
  -1   0   3    8.54    0.47
  -1   0   3    5.74    0.43
   0   0  -3   76.31    1.94
   0   0  -3   78.52    1.69
   0   0  -3   75.09    1.71
  -1   0  -3    2.29    0.42
  -1   0  -3    2.89    0.20
   1   0   3    3.00    0.26
  -2   0  -3  113.16    2.57
  -2   0  -3  112.55    4.20
   2   0   3  114.79    2.62
  -3   0  -3    0.34    0.47
  -3   0  -3    0.42    0.25
   3   0   3    0.24    0.34
  -4   0  -3   10.93    1.21
  -4   0  -3   11.16    0.65
   4   0   3   11.51    0.74
  -5   0  -3   18.10    1.56
  -5   0  -3   18.19    0.87
   5   0   3   17.47    0.95
  -6   0  -3    0.32    0.75
  -6   0  -3    1.00    0.48
   6   0   3    1.32    0.58
  -7   0  -3   -0.11    0.82
  -7   0  -3   -0.12    0.54
   7   0   3    0.37    0.66
   8  -1  -3    4.90    0.82
  -8   1   3    3.85    0.79
   7  -1  -3   -0.03    0.62
  -7   1   3    1.16    0.62
   6  -1  -3   12.80    0.92
   6  -1  -3   13.39    0.92
  -6   1   3   14.40    1.02
   5  -1  -3   25.70    1.00
   5  -1  -3   24.15    1.03
  -5   1   3   24.05    1.40
  -5   1   3   25.28    1.04
   4  -1  -3    1.03    0.39
   4  -1  -3    0.28    0.35
  -4   1   3    0.33    0.35
  -4   1   3    0.23    0.37
   3  -1  -3  139.76    3.58
   3  -1  -3  144.40    3.21
  -3   1   3  135.22    3.23
  -3   1   3  141.22    4.97
   2  -1  -3    1.85    0.33
   2  -1  -3    1.43    0.27
  -2   1   3    2.03    0.27
   1  -1  -3   64.20    1.71
   1  -1  -3   62.01    1.46
  -1   1   3   62.88    1.51
  -1   1   3   64.17    2.27
   0  -1  -3   41.79    1.16
   0  -1  -3   41.07    1.70
   0  -1  -3   41.92    0.99
   0  -1  -3   42.02    0.99
  -1  -1  -3   47.57    1.11
  -1  -1  -3   46.79    1.96
   1   1   3   46.35    1.16
  -2  -1  -3   54.06    1.29
  -2  -1  -3   51.70    2.22
   2   1   3   51.78    1.35
  -3  -1  -3   28.65    1.64
  -3  -1  -3   30.10    0.89
   3   1   3   29.70    1.00
  -4  -1  -3   15.32    1.37
  -4  -1  -3   14.30    0.69
   4   1   3   16.27    0.82
  -5  -1  -3    2.76    0.77
  -5  -1  -3    3.70    0.43
   5   1   3    3.54    0.56
  -6  -1  -3    0.27    0.80
  -6  -1  -3    0.33    0.45
   6   1   3    0.89    0.58
  -7  -1  -3    0.85    0.53
  -7  -1  -3    0.12    0.87
   7   1   3    0.78    0.66
   8  -2  -3    0.14    0.72
  -8   2   3    0.57    0.71
   7  -2  -3   68.33    2.06
  -7   2   3   67.69    2.05
   6  -2  -3    1.60    0.56
   6  -2  -3    1.10    0.56
  -6   2   3    1.99    0.55
   5  -2  -3    0.80    0.45
   5  -2  -3    0.13    0.45
  -5   2   3    0.76    0.44
  -5   2   3    0.91    0.40
   4  -2  -3    5.57    0.48
   4  -2  -3    6.36    0.53
  -4   2   3    5.73    0.48
  -4   2   3    4.71    0.45
   3  -2  -3    1.85    0.40
   3  -2  -3    2.10    0.36
  -3   2   3    2.64    0.36
   2  -2  -3  111.34    2.54
   2  -2  -3  112.26    2.88
  -2   2   3  109.97    2.56
   1  -2  -3  214.71    5.28
   1  -2  -3  210.84    4.67
   1  -2  -3  218.93    7.41
  -1   2   3  210.90    4.69
   0  -2  -3    0.15    0.27
   0  -2  -3    0.11    0.14
   0  -2  -3   -0.03    0.33
   0  -2  -3   -0.09    0.20
  -1  -2  -3   60.99    2.46
  -1  -2  -3   65.51    1.42
   1   2   3   59.69    1.47
   1   2   3   60.98    1.58
  -2  -2  -3  108.13    4.13
  -2  -2  -3  111.41    2.47
   2   2   3  108.78    2.70
   2   2   3  108.75    2.55
  -3  -2  -3   24.57    0.79
  -3  -2  -3   26.40    1.61
   3   2   3   24.62    0.92
  -4  -2  -3   13.94    0.66
  -4  -2  -3   15.29    1.41
   4   2   3   14.61    0.80
  -5  -2  -3    1.07    0.74
  -5  -2  -3    0.70    0.37
   5   2   3    0.70    0.50
  -6  -2  -3    1.66    0.89
  -6  -2  -3    1.22    0.45
   6   2   3    0.89    0.60
  -7  -2  -3    0.70    0.52
  -7  -2  -3    0.84    0.97
   7   2   3    0.81    0.68
   8  -3  -3    0.34    0.73
  -8   3   3   -0.03    0.72
   7  -3  -3    3.45    0.70
  -7   3   3    3.52    0.69
   6  -3  -3   29.74    1.20
   6  -3  -3   26.89    1.20
  -6   3   3   27.40    1.21
   5  -3  -3    4.34    0.55
   5  -3  -3    3.46    0.51
  -5   3   3    5.04    0.53
   4  -3  -3    8.59    0.71
   4  -3  -3    8.79    0.63
  -4   3   3   10.16    0.77
   3  -3  -3    9.17    0.71
   3  -3  -3    9.05    0.60
  -3   3   3    8.29    0.68
   2  -3  -3   42.57    1.10
   2  -3  -3   40.52    1.28
  -2   3   3   42.01    1.15
   1  -3  -3  671.81   22.20
   1  -3  -3  618.66   13.91
   1  -3  -3  646.85   15.66
  -1   3   3  644.43   13.94
   0  -3  -3    8.24    0.35
   0  -3  -3    7.73    0.87
   0  -3  -3    7.96    0.42
  -1  -3  -3    0.73    0.14
  -1  -3  -3    0.53    0.42
   1   3   3    0.95    0.21
  -2  -3  -3  103.70    2.36
  -2  -3  -3  104.73    4.02
   2   3   3  106.27    2.47
   2   3   3  103.66    2.62
  -3  -3  -3    6.29    0.47
  -3  -3  -3    6.11    0.76
   3   3   3    7.07    0.62
   3   3   3    7.81    0.45
  -4  -3  -3    8.88    1.32
  -4  -3  -3    8.35    0.57
   4   3   3   10.29    0.74
  -5  -3  -3    1.04    0.80
  -5  -3  -3    1.29    0.37
   5   3   3    1.35    0.53
  -6  -3  -3   14.94    0.88
  -6  -3  -3   15.60    1.87
   6   3   3   14.27    1.04
  -7  -3  -3   28.29    2.28
  -7  -3  -3   27.23    1.19
   7   3   3   25.36    1.33
   8  -4  -3    5.62    0.83
  -8   4   3    5.27    0.84
   7  -4  -3    0.41    0.63
  -7   4   3    0.44    0.63
   6  -4  -3   16.76    0.97
   6  -4  -3   15.80    1.03
  -6   4   3   17.62    1.05
   5  -4  -3    3.11    0.55
   5  -4  -3    3.09    0.49
  -5   4   3    3.05    0.50
   4  -4  -3    7.13    0.73
   4  -4  -3    5.53    0.49
  -4   4   3    6.54    0.50
   3  -4  -3    2.58    0.39
   3  -4  -3    2.83    0.47
  -3   4   3    2.62    0.38
   2  -4  -3    7.61    0.65
   2  -4  -3    6.91    0.50
  -2   4   3    7.59    0.60
   1  -4  -3   40.86    1.07
   1  -4  -3   41.29    1.27
   1  -4  -3   43.61    1.71
  -1   4   3   42.99    1.07
   0  -4  -3    6.83    0.44
   0  -4  -3    7.10    0.32
   0  -4  -3    7.68    0.91
   0   4   3    6.79    0.56
  -1  -4  -3    1.29    0.50
  -1  -4  -3    1.44    0.14
  -1  -4  -3    1.47    0.30
   1   4   3    1.76    0.26
  -2  -4  -3   45.26    2.16
  -2  -4  -3   45.83    1.11
   2   4   3   44.29    1.26
   2   4   3   45.52    1.28
  -3  -4  -3    6.64    0.81
  -3  -4  -3    6.89    0.44
   3   4   3    7.66    0.50
   3   4   3    7.00    0.64
  -4  -4  -3    7.66    0.55
  -4  -4  -3    7.22    0.95
   4   4   3    7.75    0.61
  -5  -4  -3   10.56    1.23
  -5  -4  -3   10.33    0.68
   5   4   3   11.27    0.88
  -6  -4  -3    0.52    0.97
  -6  -4  -3    1.16    0.43
   6   4   3    1.57    0.64
  -7  -4  -3    0.21    1.09
   7   4   3   -0.32    0.69
   8  -5  -3    1.07    0.73
  -8   5   3   -0.17    0.74
   7  -5  -3   14.49    1.01
  -7   5   3   18.26    1.18
   6  -5  -3   11.47    0.97
   6  -5  -3   12.80    0.89
  -6   5   3   11.65    0.99
   5  -5  -3    1.91    0.55
   5  -5  -3    2.55    0.50
  -5   5   3    2.23    0.50
   4  -5  -3    3.48    0.46
   4  -5  -3    3.30    0.52
  -4   5   3    3.44    0.46
   3  -5  -3    3.65    0.50
   3  -5  -3    3.14    0.42
  -3   5   3    3.45    0.38
   2  -5  -3    8.81    0.70
   2  -5  -3    9.36    0.56
  -2   5   3    8.37    0.66
   1  -5  -3    8.83    0.51
   1  -5  -3   10.52    0.89
  -1   5   3    9.38    0.66
  -1   5   3   10.86    0.50
   0  -5  -3    0.77    0.26
   0  -5  -3    1.24    0.45
   0   5   3    1.04    0.30
  -1  -5  -3   23.26    1.49
  -1  -5  -3   25.60    0.83
  -1  -5  -3   25.11    0.64
   1   5   3   24.14    0.89
  -2  -5  -3   25.91    0.70
  -2  -5  -3   24.57    1.62
   2   5   3   25.34    0.91
   2   5   3   26.14    0.90
  -3  -5  -3    1.74    0.23
  -3  -5  -3    1.66    0.65
   3   5   3    1.87    0.31
   3   5   3    1.86    0.39
  -4  -5  -3   15.41    1.60
  -4  -5  -3   15.31    0.66
   4   5   3   15.15    0.87
  -5  -5  -3    2.29    0.37
  -5  -5  -3    2.20    0.96
   5   5   3    2.28    0.59
  -6  -5  -3    2.65    1.09
   6   5   3    2.74    0.70
   7  -6  -3   21.81    1.15
  -7   6   3   21.61    1.23
   6  -6  -3    2.77    0.67
   6  -6  -3    2.44    0.61
  -6   6   3    2.88    0.63
   5  -6  -3    4.00    0.62
   5  -6  -3    4.25    0.56
  -5   6   3    4.41    0.57
   4  -6  -3    3.97    0.55
   4  -6  -3    3.33    0.48
  -4   6   3    3.85    0.48
   3  -6  -3   10.82    0.77
   3  -6  -3   10.18    0.64
  -3   6   3   10.02    0.72
   2  -6  -3   94.81    2.23
  -2   6   3   92.76    2.23
   1  -6  -3   32.88    0.96
   1  -6  -3   34.04    1.61
  -1   6   3   32.90    0.92
  -1   6   3   33.64    1.14
   0  -6  -3   27.37    1.52
   0  -6  -3   25.39    0.83
   0   6   3   26.95    0.71
   0   6   3   25.46    1.00
  -1  -6  -3   20.10    0.54
  -1  -6  -3   20.26    1.48
  -1  -6  -3   20.26    0.78
   1   6   3   17.81    0.81
  -2  -6  -3   33.28    0.82
  -2  -6  -3   32.39    1.85
   2   6   3   31.40    1.07
   2   6   3   33.69    1.05
  -3  -6  -3   64.38    2.90
  -3  -6  -3   62.45    1.50
   3   6   3   61.95    1.72
   3   6   3   61.80    1.75
  -4  -6  -3   21.53    1.86
  -4  -6  -3   20.48    0.73
   4   6   3   20.83    1.00
  -5  -6  -3   15.34    1.86
   5   6   3   13.00    0.97
  -6  -6  -3    0.70    1.08
   6   6   3    1.52    0.68
   7  -7  -3    1.12    0.66
  -7   7   3   -0.07    0.68
   6  -7  -3   -0.39    0.55
  -6   7   3   -0.03    0.61
   5  -7  -3    1.11    0.61
   5  -7  -3    0.80    0.50
  -5   7   3    0.73    0.52
   4  -7  -3   -0.36    0.41
  -4   7   3   -0.15    0.42
   3  -7  -3   14.65    0.70
  -3   7   3   15.22    0.79
   2  -7  -3  197.48    6.90
   2  -7  -3  200.44    4.41
  -2   7   3  195.01    4.38
  -2   7   3  188.81    4.94
   1  -7  -3   64.85    1.61
   1  -7  -3   63.19    2.60
  -1   7   3   63.69    1.85
  -1   7   3   64.54    1.54
   0  -7  -3   17.82    0.68
   0  -7  -3   17.83    1.38
   0   7   3   18.78    0.89
   0   7   3   18.55    0.58
  -1  -7  -3   61.83    1.37
  -1  -7  -3   59.11    2.67
  -1  -7  -3   61.94    1.58
   1   7   3   58.54    1.73
  -2  -7  -3   32.26    0.80
  -2  -7  -3   32.46    1.89
   2   7   3   31.96    1.08
   2   7   3   31.79    1.12
  -3  -7  -3    6.19    0.92
   3   7   3    7.38    0.72
   3   7   3    7.06    0.58
  -4  -7  -3    8.53    1.16
   4   7   3    8.73    0.71
  -5  -7  -3   -0.06    0.97
   5   7   3   -0.17    0.58
  -6  -7  -3   -0.25    1.13
   6   7   3   -0.02    0.68
   7  -8  -3    0.27    0.63
  -7   8   3    0.92    0.74
   6  -8  -3    1.68    0.62
  -6   8   3    2.28    0.68
   5  -8  -3    1.10    0.54
  -5   8   3    0.97    0.55
   4  -8  -3    4.75    0.55
  -4   8   3    4.54    0.53
  -4   8   3    4.59    0.59
   3  -8  -3    9.08    0.66
  -3   8   3    7.97    0.82
  -3   8   3    8.82    0.73
   2  -8  -3  151.51    3.73
   2  -8  -3  173.37    5.89
  -2   8   3  167.97    3.72
  -2   8   3  162.03    4.22
   1  -8  -3    1.75    0.36
   1  -8  -3    1.63    0.56
  -1   8   3    2.98    0.45
  -1   8   3    2.55    0.27
   0  -8  -3    2.17    0.63
   0  -8  -3    3.20    0.39
   0   8   3    2.41    0.21
   0   8   3    2.38    0.43
  -1  -8  -3   34.89    1.94
  -1  -8  -3   35.36    1.07
   1   8   3   35.80    1.22
  -2  -8  -3    1.84    0.73
   2   8   3    1.72    0.42
   2   8   3    2.30    0.43
  -3  -8  -3    1.78    0.81
   3   8   3    1.42    0.47
   3   8   3    1.50    0.44
  -4  -8  -3   61.00    3.15
   4   8   3   61.29    1.84
  -5  -8  -3   -0.46    1.02
   5   8   3   -0.13    0.60
  -6  -8  -3    4.75    1.38
   6   8   3    5.00    0.82
   7  -9  -3    5.77    0.78
  -7   9   3    7.07    0.88
   6  -9  -3   10.08    0.90
  -6   9   3   10.97    0.88
  -6   9   3   13.86    1.08
   5  -9  -3    0.42    0.55
  -5   9   3    0.46    0.57
  -5   9   3    0.58    0.61
   4  -9  -3    1.04    0.48
  -4   9   3    0.60    0.47
  -4   9   3    0.33    0.55
   3  -9  -3   11.87    0.73
  -3   9   3   10.42    0.87
  -3   9   3   11.48    0.80
   2  -9  -3  168.15    6.04
   2  -9  -3  169.04    3.84
  -2   9   3  163.18    4.32
  -2   9   3  166.67    3.78
   1  -9  -3   -0.11    0.36
   1  -9  -3   -0.13    0.56
  -1   9   3    0.23    0.42
  -1   9   3    0.79    0.23
   0  -9  -3    4.86    0.45
   0  -9  -3    4.50    0.76
   0   9   3    4.69    0.53
  -1  -9  -3   30.72    1.05
  -1  -9  -3   33.51    1.97
   1   9   3   31.80    1.19
  -2  -9  -3   16.90    1.68
   2   9   3   16.79    0.92
  -3  -9  -3    3.71    0.97
   3   9   3    4.74    0.59
   3   9   3    3.78    0.53
  -4  -9  -3    0.96    0.99
   4   9   3    0.58    0.55
  -5  -9  -3    0.45    1.14
   5   9   3    0.72    0.66
   7 -10  -3    0.98    0.67
  -7  10   3    0.43    0.76
   6 -10  -3   10.04    0.89
  -6  10   3   12.10    1.09
  -6  10   3   12.26    1.16
   5 -10  -3    0.60    0.58
  -5  10   3    0.80    0.67
  -5  10   3    0.08    0.60
   4 -10  -3   -0.56    0.49
  -4  10   3    0.05    0.58
  -4  10   3    0.09    0.48
   3 -10  -3   39.96    1.27
  -3  10   3   39.53    1.24
  -3  10   3   37.73    1.44
   2 -10  -3    1.60    0.45
   2 -10  -3    1.69    0.59
  -2  10   3    1.76    0.53
  -2  10   3    1.40    0.34
   1 -10  -3    9.12    1.30
   1 -10  -3    8.00    0.65
  -1  10   3    8.47    0.67
   0 -10  -3   18.08    0.78
   0 -10  -3   17.40    1.56
   0  10   3   16.88    0.95
  -1 -10  -3    0.97    0.45
  -1 -10  -3    0.54    0.79
   1  10   3    1.21    0.48
  -2 -10  -3   28.33    2.04
   2  10   3   25.96    1.19
  -3 -10  -3    1.11    0.96
   3  10   3    1.06    0.53
   3  10   3    1.21    0.55
  -4 -10  -3    0.80    1.09
   4  10   3    0.31    0.58
  -5 -10  -3    1.85    1.30
   5  10   3    1.62    0.71
   6 -11  -3   -0.21    0.61
  -6  11   3   -1.10    0.68
  -6  11   3    1.07    0.78
   5 -11  -3   15.55    0.96
  -5  11   3   16.93    1.12
  -5  11   3   17.51    1.22
   4 -11  -3   -0.01    0.53
  -4  11   3   -0.17    0.65
  -4  11   3   -0.30    0.50
   3 -11  -3    6.12    0.61
  -3  11   3    5.71    0.52
  -3  11   3    5.92    0.71
   2 -11  -3   25.76    1.00
   2 -11  -3   27.13    1.68
  -2  11   3   24.96    1.20
   1 -11  -3    1.72    0.47
   1 -11  -3    1.27    0.76
  -1  11   3    1.10    0.55
   0 -11  -3   -0.13    0.81
   0 -11  -3    0.26    0.44
   0  11   3    0.19    0.51
  -1 -11  -3    1.16    0.91
  -1 -11  -3    2.49    0.52
   1  11   3    2.03    0.57
  -2 -11  -3    7.24    1.20
   2  11   3    8.93    0.93
  -3 -11  -3   51.40    2.95
   3  11   3   48.45    1.72
   3  11   3   49.02    1.61
  -4 -11  -3    8.31    1.47
   4  11   3    7.65    0.81
  -5 -11  -3    1.25    1.30
   5  11   3    0.27    0.71
   6 -12  -3   11.83    0.96
  -6  12   3   12.64    1.12
  -6  12   3   14.94    1.23
   5 -12  -3    5.21    0.72
  -5  12   3    5.94    0.86
  -5  12   3    4.68    0.70
   4 -12  -3    4.52    0.65
  -4  12   3    4.44    0.79
  -4  12   3    3.92    0.60
   3 -12  -3    9.28    0.80
  -3  12   3    8.01    0.82
   2 -12  -3    7.06    0.63
  -2  12   3    6.29    0.75
   1 -12  -3    1.50    0.49
   1 -12  -3    0.90    0.84
  -1  12   3    1.19    0.60
   0 -12  -3    2.56    0.53
   0 -12  -3    1.26    0.96
   0  12   3    1.81    0.61
  -1 -12  -3   10.55    0.82
  -1 -12  -3    8.93    1.28
   1  12   3   10.57    0.83
  -2 -12  -3    4.77    1.24
   2  12   3    6.28    0.74
  -3 -12  -3   13.40    1.64
   3  12   3   15.29    1.14
   3  12   3   14.84    1.00
  -4 -12  -3    2.10    1.35
   4  12   3    0.74    0.67
  -6  13   3   40.89    1.75
  -6  13   3   38.10    1.55
   5 -13  -3    7.16    0.79
  -5  13   3    6.63    0.75
  -5  13   3    8.17    0.98
   4 -13  -3    0.76    0.62
  -4  13   3    0.39    0.76
   3 -13  -3    4.95    0.67
  -3  13   3    6.31    0.84
   2 -13  -3   -0.49    0.53
  -2  13   3   -0.60    0.65
   1 -13  -3   20.49    1.90
   1 -13  -3   19.80    0.95
  -1  13   3   18.43    1.21
   0 -13  -3    6.64    1.21
   0 -13  -3    6.42    0.67
   0  13   3    6.74    0.79
  -1 -13  -3    2.74    0.63
  -1 -13  -3    2.75    1.18
   1  13   3    3.45    0.72
  -2 -13  -3   26.49    2.40
   2  13   3   24.77    1.35
  -3 -13  -3    0.92    1.30
   3  13   3    0.17    0.62
  -4 -13  -3    8.20    1.66
   4  13   3    9.31    0.91
   5 -14  -3    1.93    0.71
  -5  14   3    2.93    0.90
   4 -14  -3    8.56    0.81
  -4  14   3   11.02    1.03
   3 -14  -3    9.98    0.89
  -3  14   3   10.87    1.02
   2 -14  -3    0.94    0.60
  -2  14   3    0.73    0.73
   1 -14  -3    1.85    0.59
   1 -14  -3    0.65    1.00
  -1  14   3    1.59    0.75
   0 -14  -3   61.02    1.79
   0 -14  -3   63.52    3.19
   0  14   3   59.63    2.07
  -1 -14  -3   -0.08    0.60
  -1 -14  -3   -0.54    1.17
   1  14   3    0.72    0.72
  -2 -14  -3   -0.49    1.25
   2  14   3    0.25    0.73
  -3 -14  -3   22.39    2.54
   3  14   3   19.09    1.14
   4 -15  -3    3.63    0.74
  -4  15   3    4.51    0.96
   3 -15  -3   -0.13    0.63
  -3  15   3    0.43    0.82
   2 -15  -3    1.18    0.64
  -2  15   3    1.46    0.82
   1 -15  -3   29.62    1.22
  -1  15   3   30.15    1.49
   0 -15  -3   23.02    1.12
   0 -15  -3   25.09    2.22
   0  15   3   23.16    1.40
  -1 -15  -3    2.03    1.33
  -1 -15  -3    2.47    0.70
   1  15   3    1.80    0.81
  -2 -15  -3    1.37    1.41
   2  15   3   -0.58    0.78
   3 -16  -3    4.61    0.76
  -3  16   3    5.46    0.96
   2 -16  -3    4.07    0.74
  -2  16   3    7.20    0.98
   1 -16  -3   12.04    0.98
  -1  16   3   12.87    1.23
   0 -16  -3   -0.11    1.24
   0 -16  -3    0.69    0.67
   0  16   3    0.19    0.82
  -1 -16  -3    0.17    0.69
  -1 -16  -3    1.51    1.16
   1  16   3    1.39    0.86
  -2  17   3    5.26    1.03
   1 -17  -3    3.11    0.74
  -1  17   3    3.17    0.97
   0  18  -4    0.62    0.92
   0 -18   4   -1.79    1.32
   0 -18   4   -0.46    0.59
  -1  18  -4   -1.26    0.91
   1 -18   4   -0.16    0.59
   1 -18   4   -1.77    1.29
  -2  18  -4    5.42    1.06
   2 -18   4    4.86    0.73
   2  17  -4    2.18    0.91
  -2 -17   4    1.10    1.42
   1  17  -4   10.08    1.10
  -1 -17   4    9.42    0.81
  -1 -17   4   10.02    1.90
   0  17  -4    3.65    0.95
   0 -17   4    3.42    1.46
   0 -17   4    4.91    0.68
  -1  17  -4    4.34    0.96
   1 -17   4    4.69    0.65
   1 -17   4    3.37    1.37
  -2  17  -4   11.39    1.11
   2 -17   4   10.33    0.85
  -3  17  -4   15.78    1.38
   3 -17   4   16.81    1.02
   3  16  -4    0.27    0.61
   3  16  -4   -0.41    0.80
  -3 -16   4   -1.10    1.59
   2  16  -4   19.18    1.39
  -2 -16   4   20.51    2.66
   1  16  -4    8.53    1.00
  -1 -16   4    8.51    0.75
   0  16  -4    0.75    0.81
   0 -16   4    0.27    0.52
  -1  16  -4   -0.96    0.78
   1 -16   4    0.38    0.53
  -2  16  -4    1.88    0.86
   2 -16   4    2.09    0.57
  -3  16  -4   25.27    1.53
   3 -16   4   25.84    1.14
  -4  16  -4    5.17    1.00
   4 -16   4    4.21    0.70
   3  15  -4    0.30    0.58
   3  15  -4    0.40    0.75
  -3 -15   4    0.37    1.51
   2  15  -4    0.94    0.78
  -2 -15   4    0.42    0.56
  -2 -15   4   -0.31    1.45
   1  15  -4    2.74    0.80
  -1 -15   4   -3.62    1.48
  -1 -15   4    3.75    0.59
   0  15  -4   26.34    1.41
   0 -15   4   27.25    1.02
   0 -15   4   21.17    2.42
  -1  15  -4   -0.28    0.73
   1 -15   4    0.28    0.48
  -2  15  -4   -0.06    0.76
   2 -15   4   -0.10    0.50
  -3  15  -4   24.04    1.44
   3 -15   4   23.67    1.05
  -4  15  -4    1.49    0.83
   4 -15   4    1.76    0.60
  -5  15  -4   -1.05    0.81
   5 -15   4   -0.54    0.61
   4  14  -4   11.77    0.94
   4  14  -4   13.50    1.20
  -4 -14   4   15.68    1.95
   3  14  -4   20.22    1.04
   3  14  -4   21.50    1.27
  -3 -14   4   20.87    2.45
   2  14  -4   35.79    1.59
  -2 -14   4   36.80    2.77
  -2 -14   4   37.06    1.29
   1  14  -4   40.88    1.63
  -1 -14   4   31.18    2.81
  -1 -14   4   41.13    1.29
   0  14  -4   22.85    1.35
   0 -14   4   23.52    0.95
   0 -14   4   19.41    2.09
  -1  14  -4    0.00    0.65
   1 -14   4    0.63    0.45
  -2  14  -4    8.48    0.89
   2 -14   4    7.52    0.62
  -3  14  -4    8.97    0.92
   3 -14   4    7.51    0.68
  -4  14  -4   12.35    1.26
   4 -14   4   12.07    0.87
  -5  14  -4   -0.01    0.49
  -5  14  -4   -0.88    0.75
   5 -14   4    0.45    0.59
   5  13  -4    2.53    0.69
  -5 -13   4    2.36    1.52
   4  13  -4   16.48    1.19
   4  13  -4   16.91    1.00
  -4 -13   4   15.88    1.91
   3  13  -4   15.28    0.92
   3  13  -4   15.03    1.13
  -3 -13   4   14.83    2.18
   2  13  -4    4.28    0.74
  -2 -13   4    0.35    1.25
  -2 -13   4    4.49    0.58
   1  13  -4    9.77    0.82
  -1 -13   4    7.96    0.71
  -1 -13   4    5.08    1.37
   0  13  -4   75.24    2.29
   0 -13   4   74.91    1.88
   0 -13   4   66.74    3.56
  -1  13  -4    0.76    0.59
   1 -13   4    0.77    0.40
  -2  13  -4    2.39    0.67
   2 -13   4    2.49    0.48
  -4  13  -4   12.29    0.82
  -4  13  -4   11.43    1.15
   4 -13   4   11.77    0.86
  -5  13  -4    9.10    0.88
  -5  13  -4    9.66    0.85
   5 -13   4    8.57    0.78
  -6  13  -4    4.08    0.67
   6 -13   4    3.08    0.69
   5  12  -4    0.22    0.62
   5  12  -4    1.18    0.66
  -5 -12   4   -0.79    1.34
   4  12  -4    1.65    0.67
   4  12  -4    2.19    0.56
  -4 -12   4    2.35    1.32
   3  12  -4   44.39    1.66
   3  12  -4   44.94    1.40
  -3 -12   4   42.45    2.81
   2  12  -4    1.28    0.60
  -2 -12   4    0.51    0.45
  -2 -12   4   -1.65    1.00
   1  12  -4   54.87    1.85
  -1 -12   4   53.62    1.50
  -1 -12   4   58.04    2.91
   0  12  -4   54.57    1.79
   0 -12   4   49.44    2.73
   0 -12   4   53.73    1.43
  -1  12  -4    6.12    0.67
   1 -12   4    6.72    0.60
  -2  12  -4    5.43    0.67
  -2  12  -4    4.49    0.34
   2 -12   4    5.65    0.52
  -3  12  -4   10.50    1.04
  -3  12  -4    9.36    0.65
   3 -12   4    9.40    0.75
  -4  12  -4    0.29    0.61
  -4  12  -4   -0.48    0.41
   4 -12   4    0.75    0.51
  -5  12  -4   32.59    1.44
  -5  12  -4   31.81    1.21
   5 -12   4   28.79    1.23
  -6  12  -4   13.41    1.01
   6 -12   4   14.36    1.00
   5  11  -4    9.85    0.92
   5  11  -4   12.99    1.10
  -5 -11   4   11.30    1.65
   4  11  -4   34.38    1.27
   4  11  -4   35.51    1.47
  -4 -11   4   36.25    2.58
   3  11  -4   10.88    0.77
   3  11  -4   10.41    0.97
  -3 -11   4    9.51    1.33
   2  11  -4   15.58    1.06
  -2 -11   4   15.52    1.79
   1  11  -4   37.55    1.39
  -1 -11   4   35.92    1.06
  -1 -11   4   27.33    2.28
   0  11  -4   14.86    0.99
   0 -11   4   16.13    0.68
   0 -11   4   15.31    1.68
  -1  11  -4    2.00    0.50
  -1  11  -4    1.63    0.20
   1 -11   4    1.96    0.37
   1 -11   4   -1.88    1.32
  -2  11  -4    4.09    0.57
  -2  11  -4    3.34    0.32
   2 -11   4    3.90    0.44
   2 -11   4    2.46    1.03
  -3  11  -4    2.20    0.36
  -3  11  -4    1.69    0.56
   3 -11   4    2.17    0.46
   3 -11   4    1.40    0.44
  -4  11  -4   14.07    1.07
  -4  11  -4   15.35    0.85
   4 -11   4   14.07    0.85
  -5  11  -4    1.66    0.52
  -5  11  -4    0.74    0.59
   5 -11   4    0.69    0.56
  -6  11  -4   17.61    1.05
   6 -11   4   17.93    1.05
   6  10  -4    0.50    0.64
  -6 -10   4   -0.15    1.26
   5  10  -4    9.32    0.88
   5  10  -4   11.07    1.03
  -5 -10   4    9.20    1.49
   4  10  -4   25.54    1.26
   4  10  -4   25.84    1.09
  -4 -10   4   24.74    2.23
   3  10  -4   30.41    1.28
   3  10  -4   29.00    1.06
  -3 -10   4   30.10    2.19
   2  10  -4   12.53    0.93
  -2 -10   4   11.10    1.60
   1  10  -4  106.81    2.93
  -1 -10   4  104.95    2.51
  -1 -10   4  108.52    4.33
   0  10  -4    9.80    0.84
   0  10  -4   10.91    0.37
   0 -10   4   11.77    1.42
   0 -10   4   11.21    0.57
  -1  10  -4    3.03    0.49
  -1  10  -4    2.94    0.23
   1 -10   4    3.62    0.37
  -2  10  -4   61.69    1.87
  -2  10  -4   61.91    1.52
   2 -10   4   59.33    1.58
  -3  10  -4    5.18    0.43
  -3  10  -4    5.97    0.58
   3 -10   4    2.83    0.88
   3 -10   4    4.79    0.49
  -5  10  -4   17.71    0.97
   5 -10   4   18.50    0.96
  -6  10  -4    6.01    0.71
   6 -10   4    4.61    0.69
  -7  10  -4    3.40    0.72
   7 -10   4    2.06    0.72
   6   9  -4    1.38    0.64
  -6  -9   4    1.50    1.22
   5   9  -4    0.87    0.57
   5   9  -4    0.49    0.56
  -5  -9   4   -0.51    1.08
   4   9  -4    2.88    0.58
   4   9  -4    1.78    0.49
  -4  -9   4    1.25    1.01
   3   9  -4   44.88    1.31
   3   9  -4   44.36    1.50
  -3  -9   4   40.60    2.45
   2   9  -4    4.74    0.42
   2   9  -4    4.40    0.52
  -2  -9   4    4.50    0.82
   1   9  -4   51.73    1.58
  -1  -9   4   50.87    1.29
  -1  -9   4   45.03    2.45
   0   9  -4    7.62    0.32
   0   9  -4    7.90    0.77
   0  -9   4    6.89    0.49
   0  -9   4    8.38    1.36
  -1   9  -4    0.23    0.18
  -1   9  -4    0.77    0.39
   1  -9   4    0.39    0.27
  -2   9  -4  112.67    2.60
  -2   9  -4  112.83    3.01
   2  -9   4  112.94    2.65
  -3   9  -4   43.71    1.23
  -3   9  -4   42.38    1.43
   3  -9   4   41.86    1.26
  -4   9  -4   16.77    0.99
  -4   9  -4   17.42    0.86
   4  -9   4   20.22    1.46
   4  -9   4   16.77    0.85
  -5   9  -4    5.08    0.59
   5  -9   4    3.96    0.60
  -6   9  -4    0.61    0.56
   6  -9   4    0.90    0.60
  -7   9  -4    4.04    0.73
   7  -9   4    3.81    0.73
   6   8  -4    1.13    0.61
  -6  -8   4    0.80    1.13
   5   8  -4   32.78    1.33
   5   8  -4   32.79    1.26
  -5  -8   4   30.22    2.30
   4   8  -4    2.17    0.53
   4   8  -4    2.06    0.48
  -4  -8   4    1.55    0.89
   3   8  -4    0.52    0.35
   3   8  -4    0.59    0.43
  -3  -8   4   -0.13    0.23
  -3  -8   4    0.53    0.72
   2   8  -4    3.01    0.46
   2   8  -4    3.31    0.37
  -2  -8   4    3.04    0.24
  -2  -8   4    1.85    0.73
   1   8  -4    1.22    0.40
  -1  -8   4    1.37    0.17
  -1  -8   4    1.44    0.28
  -1  -8   4   -0.99    0.83
  -2   8  -4   19.50    0.71
  -2   8  -4   19.47    0.91
   2  -8   4   20.33    0.75
  -3   8  -4    3.97    0.37
  -3   8  -4    4.35    0.45
   3  -8   4    3.14    0.42
   3  -8   4    3.39    0.60
  -4   8  -4    9.97    0.80
  -4   8  -4   10.26    0.71
   4  -8   4   10.43    0.72
   4  -8   4    9.48    1.13
  -5   8  -4   20.06    0.98
   5  -8   4   17.69    0.96
  -6   8  -4   -0.98    0.51
   6  -8   4   -0.88    0.53
  -7   8  -4    8.40    0.79
   7  -8   4    5.89    0.79
   7   7  -4    3.05    0.72
  -7  -7   4    3.86    1.25
   6   7  -4    2.95    0.65
  -6  -7   4    2.39    1.09
   5   7  -4    6.56    0.67
   5   7  -4    6.56    0.66
  -5  -7   4    6.77    1.14
   4   7  -4   37.77    1.25
   4   7  -4   38.92    1.37
  -4  -7   4   39.23    1.18
  -4  -7   4   37.33    2.23
   3   7  -4    1.60    0.43
   3   7  -4    1.82    0.37
  -3  -7   4    1.18    0.67
  -3  -7   4    1.67    0.27
   2   7  -4    1.48    0.31
   2   7  -4    0.78    0.39
  -2  -7   4    1.80    0.70
  -2  -7   4    1.00    0.22
   0   7  -4   65.55    1.47
   0   7  -4   64.45    1.84
   0  -7   4   63.71    1.53
  -1   7  -4    7.76    0.68
  -1   7  -4    7.13    0.40
   1  -7   4    7.54    0.48
  -2   7  -4   29.09    0.88
  -2   7  -4   28.83    1.04
   2  -7   4   28.41    0.90
  -3   7  -4   15.77    0.80
  -3   7  -4   17.65    0.71
   3  -7   4   15.87    0.73
   3  -7   4   16.26    1.18
  -4   7  -4    0.60    0.35
  -4   7  -4    1.35    0.37
   4  -7   4    1.16    0.51
   4  -7   4    1.00    0.41
  -5   7  -4    4.86    0.54
   5  -7   4    3.28    0.64
   5  -7   4    4.56    0.60
  -6   7  -4    1.52    0.55
   6  -7   4    0.93    0.59
  -7   7  -4    2.33    0.66
   7  -7   4    1.45    0.67
   7   6  -4    1.72    0.69
  -7  -6   4    1.69    1.07
   6   6  -4    0.41    0.59
  -6  -6   4    0.71    0.94
  -6  -6   4    0.51    0.50
   5   6  -4   87.38    2.37
   5   6  -4   89.01    2.58
  -5  -6   4   90.98    3.93
  -5  -6   4   95.22    2.32
   4   6  -4    3.77    0.49
   4   6  -4    4.30    0.53
  -4  -6   4    3.41    0.40
  -4  -6   4    3.68    0.83
   3   6  -4   15.13    0.70
   3   6  -4   15.52    0.83
  -3  -6   4   15.51    0.70
  -3  -6   4   12.22    1.41
   2   6  -4   66.76    1.60
   2   6  -4   66.24    1.87
  -2  -6   4   69.09    1.57
  -2  -6   4   58.35    2.87
   1   6  -4   -0.26    0.32
  -1  -6   4   -0.16    0.21
  -1  -6   4    0.46    0.64
   0   6  -4   32.30    0.78
   0   6  -4   30.82    1.07
   0  -6   4   31.43    0.82
  -1   6  -4   34.17    1.12
  -1   6  -4   35.34    0.91
   1  -6   4   35.78    0.93
  -2   6  -4   12.96    0.60
  -2   6  -4   12.80    0.70
   2  -6   4   13.15    0.62
   2  -6   4   12.38    1.11
  -3   6  -4   -0.02    0.28
  -3   6  -4    0.51    0.27
   3  -6   4   -0.04    0.31
   3  -6   4    0.40    0.42
  -4   6  -4    6.13    0.43
  -4   6  -4    5.66    0.46
   4  -6   4    4.35    0.61
   4  -6   4    4.81    0.51
  -5   6  -4    1.17    0.42
   5  -6   4    0.70    0.49
   5  -6   4    0.74    0.58
  -6   6  -4    6.57    0.64
   6  -6   4    6.80    0.75
  -7   6  -4    5.24    0.72
   7  -6   4    3.85    0.75
   7   5  -4    3.38    0.72
  -7  -5   4    4.33    1.10
  -7  -5   4    3.67    0.67
   6   5  -4    3.80    0.66
  -6  -5   4    4.01    1.00
  -6  -5   4    3.75    0.58
   5   5  -4   51.68    1.70
   5   5  -4   51.77    1.58
  -5  -5   4   54.57    1.56
  -5  -5   4   51.66    2.64
   4   5  -4   50.11    1.43
   4   5  -4   49.57    1.57
  -4  -5   4   50.47    1.41
  -4  -5   4   50.67    2.45
   3   5  -4    2.76    0.43
   3   5  -4    3.25    0.37
  -3  -5   4    3.28    0.33
  -3  -5   4    2.75    0.68
   2   5  -4    7.29    0.49
   2   5  -4    6.83    0.69
  -2  -5   4    7.50    0.52
   1   5  -4    7.87    0.36
   1   5  -4    7.69    0.62
  -1  -5   4    7.49    0.41
   0   5  -4   59.62    1.36
   0   5  -4   58.93    1.65
   0  -5   4   59.65    1.36
  -1   5  -4    2.68    0.31
  -1   5  -4    2.49    0.22
   1  -5   4    3.13    0.26
   1  -5   4    2.01    0.46
  -2   5  -4   32.44    0.93
  -2   5  -4   31.72    1.01
   2  -5   4   30.99    1.54
   2  -5   4   32.25    0.95
  -3   5  -4   12.50    0.64
  -3   5  -4   11.68    0.62
   3  -5   4   11.64    1.07
   3  -5   4   11.70    0.66
  -4   5  -4   41.78    1.24
  -4   5  -4   41.73    1.24
   4  -5   4   43.94    1.99
   4  -5   4   42.19    1.30
  -5   5  -4    0.16    0.39
   5  -5   4   -0.09    0.48
   5  -5   4   -0.24    0.55
  -6   5  -4   10.31    0.87
   6  -5   4   11.41    0.97
  -7   5  -4   24.23    1.17
   7  -5   4   23.04    1.27
   7   4  -4   15.58    1.06
  -7  -4   4   17.39    1.16
  -7  -4   4   16.56    1.90
   6   4  -4    7.81    0.74
  -6  -4   4    8.80    0.69
  -6  -4   4    6.89    1.05
   5   4  -4    0.36    0.47
   5   4  -4    0.55    0.47
  -5  -4   4   -0.11    0.41
  -5  -4   4    0.89    0.72
   4   4  -4    2.85    0.44
   4   4  -4    2.49    0.45
  -4  -4   4    3.03    0.39
  -4  -4   4    3.18    0.69
   3   4  -4   13.97    0.78
   3   4  -4   14.39    0.68
  -3  -4   4   11.56    1.01
  -3  -4   4   14.71    0.73
   2   4  -4  107.05    2.43
   2   4  -4  103.73    2.78
  -2  -4   4  110.64    4.01
  -2  -4   4  103.82    2.43
   1   4  -4    1.35    0.17
   1   4  -4    1.40    0.31
   0   4  -4  168.03    3.68
   0   4  -4  165.95    4.20
   0  -4   4  170.82    3.66
  -1   4  -4    9.55    0.42
  -1   4  -4    8.84    0.56
   1  -4   4    9.51    0.45
   1  -4   4    9.30    0.88
  -2   4  -4   88.70    2.11
  -2   4  -4   90.65    2.31
   2  -4   4   91.93    2.13
   2  -4   4   90.88    3.42
  -3   4  -4   23.16    0.82
  -3   4  -4   24.47    0.80
   3  -4   4   23.19    0.86
   3  -4   4   24.18    1.39
  -4   4  -4   11.80    0.69
  -4   4  -4   11.22    0.56
   4  -4   4   10.28    0.72
   4  -4   4   11.03    1.14
  -5   4  -4   32.33    1.15
   5  -4   4   32.75    1.22
  -6   4  -4   14.40    0.93
   6  -4   4   12.89    0.99
  -7   4  -4   -0.43    0.56
   7  -4   4    0.30    0.66
   7   3  -4    4.12    0.72
  -7  -3   4    3.56    0.69
   6   3  -4    0.25    0.54
   6   3  -4   -0.06    0.53
  -6  -3   4   -0.22    0.48
  -6  -3   4   -0.21    0.76
   5   3  -4   27.16    1.06
   5   3  -4   26.16    1.12
  -5  -3   4   27.94    1.09
  -5  -3   4   26.89    1.78
   4   3  -4    8.67    0.68
   4   3  -4    7.98    0.69
  -4  -3   4    8.37    1.17
  -4  -3   4    8.19    0.51
   3   3  -4  111.79    2.55
   3   3  -4  106.97    2.86
  -3  -3   4  108.80    2.55
  -3  -3   4  105.15    4.11
   2   3  -4    2.06    0.34
   2   3  -4    2.35    0.27
  -2  -3   4    2.33    0.26
   1   3  -4   53.16    1.20
   1   3  -4   50.29    1.49
   1   3  -4   52.54    1.24
   0   3  -4    7.12    0.35
   0   3  -4    5.94    0.58
   0  -3   4    8.45    0.93
   0  -3   4    8.19    0.28
  -1   3  -4  139.47    3.08
  -1   3  -4  135.91    3.44
   1  -3   4  136.55    4.99
   1  -3   4  142.81    3.08
  -2   3  -4    6.93    0.45
  -2   3  -4    7.05    0.43
   2  -3   4    6.66    0.93
   2  -3   4    6.70    0.49
  -3   3  -4    0.25    0.26
  -3   3  -4    0.24    0.19
   3  -3   4    0.01    0.33
  -4   3  -4   -0.02    0.29
  -4   3  -4    0.28    0.46
   4  -3   4   -0.38    0.36
  -5   3  -4    2.96    0.66
  -5   3  -4    3.48    0.45
   5  -3   4    2.77    0.53
  -6   3  -4    8.88    1.31
  -6   3  -4    8.50    0.67
   6  -3   4    7.67    0.76
  -7   3  -4   19.61    1.10
   7  -3   4   19.58    1.20
  -8  -2   4    4.59    0.79
   7   2  -4   77.85    2.33
  -7  -2   4   85.86    2.36
   6   2  -4    6.41    0.67
   6   2  -4    7.09    0.67
  -6  -2   4    6.81    0.66
  -6  -2   4    6.04    0.89
   5   2  -4    2.97    0.52
   5   2  -4    2.08    0.47
  -5  -2   4    2.82    0.49
  -5  -2   4    2.94    0.68
   4   2  -4    0.86    0.36
   4   2  -4    0.71    0.39
  -4  -2   4    0.45    0.34
  -4  -2   4    0.25    0.52
   3   2  -4   25.50    0.99
   3   2  -4   25.53    0.86
  -3  -2   4   24.05    0.89
  -3  -2   4   26.66    1.45
   2   2  -4   56.33    1.61
   2   2  -4   54.53    1.37
  -2  -2   4   61.82    2.27
  -2  -2   4   55.49    1.42
   1   2  -4   -0.68    0.28
   1   2  -4   -0.11    0.15
   1   2  -4   -0.01    0.16
   0   2  -4   62.34    1.43
   0   2  -4   62.32    1.66
   0  -2   4   61.60    2.39
  -1   2  -4    2.00    0.22
  -1   2  -4    2.22    0.20
   1  -2   4    2.09    0.42
   1  -2   4    2.04    0.23
  -2   2  -4    2.06    0.24
  -2   2  -4    2.14    0.44
   2  -2   4    2.12    0.30
  -3   2  -4   87.96    2.11
  -3   2  -4   87.32    3.44
   3  -2   4   88.98    2.16
  -4   2  -4    0.36    0.28
  -4   2  -4    0.00    0.48
   4  -2   4   -0.22    0.36
  -5   2  -4   28.01    1.05
  -5   2  -4   30.12    1.75
   5  -2   4   29.87    1.16
  -6   2  -4   20.97    1.64
  -6   2  -4   21.42    1.01
   6  -2   4   20.13    1.12
  -7   2  -4    4.06    0.64
   7  -2   4    4.09    0.77
   8   1  -4    0.75    0.72
  -8  -1   4    0.74    0.74
   7   1  -4    9.20    0.86
  -7  -1   4   10.20    0.85
   6   1  -4    1.37    0.55
   6   1  -4   -0.05    0.53
  -6  -1   4    0.46    0.65
  -6  -1   4   -0.58    0.50
   5   1  -4   25.13    0.98
   5   1  -4   24.16    1.04
  -5  -1   4   22.69    1.02
  -5  -1   4   23.86    1.52
   4   1  -4   29.33    1.07
   4   1  -4   28.17    0.96
  -4  -1   4   28.64    1.01
  -4  -1   4   28.41    1.53
   3   1  -4  112.01    2.66
   3   1  -4  114.00    3.01
  -3  -1   4  118.04    4.22
  -3  -1   4  115.20    2.70
   2   1  -4   -0.07    0.22
   2   1  -4   -0.05    0.29
  -2  -1   4    0.07    0.22
   1   1  -4   31.38    0.77
   1   1  -4   32.51    1.02
   0   1  -4  258.40    6.41
   0   1  -4  265.94    5.71
   0  -1   4  259.31    5.66
   0  -1   4  266.06    9.16
  -1   1  -4    0.00    0.17
  -1   1  -4   -0.14    0.17
  -1   1  -4    0.03    0.35
   1  -1   4    0.15    0.20
  -2   1  -4   53.84    2.21
  -2   1  -4   52.65    1.31
   2  -1   4   52.67    1.36
  -3   1  -4   29.74    1.62
  -3   1  -4   28.65    0.89
   3  -1   4   29.88    1.00
  -4   1  -4    0.63    0.29
  -4   1  -4    0.54    0.52
   4  -1   4    1.01    0.39
  -5   1  -4    8.71    0.69
  -5   1  -4    6.09    0.84
   5  -1   4    8.02    0.67
  -6   1  -4    0.50    0.73
  -6   1  -4    0.46    0.46
   6  -1   4   -0.16    0.58
  -7   1  -4    4.70    0.65
  -7   1  -4    4.07    0.94
   7  -1   4    4.70    0.80
   8   0  -4    0.17    0.70
  -8   0   4    0.19    0.71
   7   0  -4    5.61    0.75
  -7   0   4    5.87    0.76
   6   0  -4   46.90    1.56
   6   0  -4   46.50    1.60
  -6   0   4   49.78    1.57
   5   0  -4   26.46    1.08
   5   0  -4   26.21    1.01
  -5   0   4   24.86    1.07
  -5   0   4   26.84    1.51
   4   0  -4   37.75    1.15
   4   0  -4   39.01    1.30
  -4   0   4   37.90    1.23
  -4   0   4   39.40    1.75
   3   0  -4   77.80    1.86
   3   0  -4   76.05    2.11
  -3   0   4   78.70    2.90
  -3   0   4   73.77    1.90
   2   0  -4   16.45    0.73
   2   0  -4   16.55    0.60
  -2   0   4   14.86    0.69
   1   0  -4    3.41    0.35
   1   0  -4    3.39    0.30
  -1   0   4    2.92    0.34
  -1   0   4    3.96    0.27
   0   0  -4  125.09    2.81
   0   0  -4  129.76    3.18
   0   0  -4  127.12    2.79
  -1   0  -4    8.79    0.91
  -1   0  -4    9.95    0.40
  -1   0  -4    9.64    0.41
   1   0   4    9.61    0.46
  -2   0  -4  139.90    5.19
  -2   0  -4  142.10    3.18
   2   0   4  142.92    3.23
  -3   0  -4   65.54    2.71
  -3   0  -4   63.48    1.60
   3   0   4   63.65    1.69
  -4   0  -4    2.13    0.33
  -4   0  -4    1.86    0.61
   4   0   4    2.43    0.44
  -5   0  -4    1.11    0.38
  -5   0  -4    0.78    0.68
   5   0   4    1.28    0.51
  -6   0  -4   31.34    1.19
  -6   0  -4   34.60    2.15
   6   0   4   33.21    1.35
  -7   0  -4   -0.13    0.53
  -7   0  -4    0.69    0.85
   7   0   4    0.98    0.68
   8  -1  -4    3.38    0.78
  -8   1   4    2.95    0.80
   7  -1  -4    2.26    0.67
  -7   1   4    2.86    0.70
   6  -1  -4    6.62    0.68
   6  -1  -4    5.58    0.66
  -6   1   4    7.88    0.68
   5  -1  -4    8.85    0.72
   5  -1  -4    8.19    0.77
  -5   1   4    8.38    0.62
  -5   1   4    7.60    0.96
   4  -1  -4  136.16    3.08
   4  -1  -4  128.30    3.41
  -4   1   4  124.94    3.08
  -4   1   4  132.15    4.71
   3  -1  -4   11.09    0.61
   3  -1  -4   12.19    0.75
  -3   1   4   11.59    0.72
  -3   1   4   13.57    0.86
   2  -1  -4   19.72    0.65
   2  -1  -4   19.46    0.82
  -2   1   4   19.18    0.71
   1  -1  -4    3.92    0.38
   1  -1  -4    4.56    0.35
  -1   1   4    4.76    0.59
  -1   1   4    4.93    0.46
   0  -1  -4    5.30    0.81
   0  -1  -4    5.74    0.36
   0  -1  -4    5.99    0.37
   0  -1  -4    5.35    0.33
  -1  -1  -4   14.65    1.07
  -1  -1  -4   15.17    0.53
  -1  -1  -4   15.40    0.48
   1   1   4   15.34    0.54
  -2  -1  -4   44.14    1.98
  -2  -1  -4   42.51    1.09
   2   1   4   43.39    1.18
  -3  -1  -4   48.52    2.23
  -3  -1  -4   47.41    1.24
   3   1   4   45.52    1.34
  -4  -1  -4   -0.05    0.27
  -4  -1  -4   -0.27    0.56
   4   1   4    0.07    0.38
  -5  -1  -4   20.45    1.71
  -5  -1  -4   19.74    0.88
   5   1   4   18.67    1.01
  -6  -1  -4   12.26    0.87
  -6  -1  -4   12.67    1.68
   6   1   4   11.31    0.99
  -7  -1  -4    0.36    0.90
  -7  -1  -4    0.75    0.52
   7   1   4    0.82    0.68
   8  -2  -4    8.63    0.92
  -8   2   4   10.16    0.94
   7  -2  -4    6.77    0.78
  -7   2   4    7.01    0.78
   6  -2  -4   14.04    0.95
   6  -2  -4   13.36    0.92
  -6   2   4   15.23    1.00
   5  -2  -4    0.27    0.42
   5  -2  -4    0.88    0.50
  -5   2   4    0.35    0.45
   4  -2  -4  222.89    4.94
   4  -2  -4  216.37    5.52
  -4   2   4  221.59    7.64
  -4   2   4  212.09    4.95
   3  -2  -4    5.10    0.51
   3  -2  -4    5.36    0.42
  -3   2   4    5.42    0.43
   2  -2  -4   46.56    1.16
   2  -2  -4   43.68    1.35
  -2   2   4   44.28    1.20
   1  -2  -4  815.39   26.19
   1  -2  -4  765.21   18.45
   1  -2  -4  747.47   16.37
  -1   2   4  717.61   16.42
   0  -2  -4   18.26    0.54
   0  -2  -4   19.08    1.09
   0  -2  -4   17.97    0.57
   0  -2  -4   18.23    0.72
  -1  -2  -4   98.27    2.16
  -1  -2  -4   96.95    3.65
   1   2   4   95.76    2.41
   1   2   4   94.77    2.21
  -2  -2  -4    0.69    0.21
  -2  -2  -4    0.70    0.50
   2   2   4    0.31    0.31
  -3  -2  -4    6.74    0.46
  -3  -2  -4    6.26    0.75
   3   2   4    7.72    0.53
  -4  -2  -4    0.26    0.61
  -4  -2  -4   -0.11    0.27
   4   2   4    0.15    0.39
  -5  -2  -4    0.54    0.77
  -5  -2  -4    1.41    0.38
   5   2   4    1.30    0.53
  -6  -2  -4    0.73    0.43
  -6  -2  -4    0.39    0.90
   6   2   4    1.97    0.65
  -7  -2  -4    6.71    0.66
  -7  -2  -4    6.77    1.22
   7   2   4    6.67    0.84
   8  -3  -4   23.35    1.26
  -8   3   4   23.63    1.37
   7  -3  -4    8.13    0.81
  -7   3   4    8.87    0.85
   6  -3  -4   -1.24    0.55
   6  -3  -4   -0.20    0.54
  -6   3   4    0.28    0.53
   5  -3  -4    0.27    0.43
   5  -3  -4    0.49    0.50
  -5   3   4    0.36    0.45
   4  -3  -4    1.34    0.38
   4  -3  -4    1.53    0.46
  -4   3   4    1.17    0.37
   3  -3  -4   10.86    0.62
   3  -3  -4   12.05    0.80
  -3   3   4   11.74    0.74
   2  -3  -4    4.07    0.43
   2  -3  -4    3.62    0.34
  -2   3   4    3.70    0.32
   1  -3  -4    0.10    0.29
   1  -3  -4    0.41    0.34
   1  -3  -4    0.62    0.22
  -1   3   4    0.24    0.20
   0  -3  -4   10.03    0.40
   0  -3  -4   11.06    0.59
   0  -3  -4   10.87    0.48
   0  -3  -4    9.46    0.93
  -1  -3  -4    4.66    0.59
  -1  -3  -4    5.56    0.32
   1   3   4    5.96    0.46
  -2  -3  -4    0.64    0.20
  -2  -3  -4    0.33    0.52
   2   3   4    0.58    0.32
   2   3   4    0.46    0.21
  -3  -3  -4   12.42    0.54
  -3  -3  -4   11.43    1.31
   3   3   4   11.49    0.71
  -4  -3  -4   39.70    1.11
  -4  -3  -4   39.14    2.15
   4   3   4   36.64    1.24
  -5  -3  -4   43.28    1.30
  -5  -3  -4   42.82    2.50
   5   3   4   43.16    1.47
  -6  -3  -4    1.63    0.45
  -6  -3  -4    1.52    0.99
   6   3   4    1.88    0.65
  -7  -3  -4    0.22    0.50
  -7  -3  -4    0.74    1.08
   7   3   4    1.02    0.73
   8  -4  -4    1.92    0.73
  -8   4   4    0.83    0.76
   7  -4  -4   41.20    1.51
  -7   4   4   43.11    1.59
   6  -4  -4    5.46    0.65
   6  -4  -4    5.70    0.72
  -6   4   4    6.09    0.68
   5  -4  -4    0.93    0.46
   5  -4  -4    0.42    0.52
  -5   4   4   -0.45    0.45
   4  -4  -4   10.85    0.70
   4  -4  -4    9.69    0.80
  -4   4   4   10.85    0.80
   3  -4  -4    6.29    0.56
   3  -4  -4    5.06    0.55
  -3   4   4    5.54    0.45
   2  -4  -4   15.50    0.63
   2  -4  -4   15.69    0.82
  -2   4   4   15.73    0.70
   1  -4  -4    1.22    0.26
   1  -4  -4    1.34    0.37
   1  -4  -4    1.35    0.37
  -1   4   4    1.33    0.22
   0  -4  -4    4.57    0.32
   0  -4  -4    4.61    0.32
   0  -4  -4    4.29    0.53
  -1  -4  -4   90.15    2.11
  -1  -4  -4   89.49    2.00
  -1  -4  -4   88.79    3.47
   1   4   4   86.24    2.29
  -2  -4  -4   58.10    2.58
  -2  -4  -4   59.67    1.39
   2   4   4   57.02    1.52
   2   4   4   56.92    1.56
  -3  -4  -4   27.08    0.78
  -3  -4  -4   26.35    1.72
   3   4   4   24.49    0.94
   3   4   4   26.84    0.85
  -4  -4  -4    1.48    0.30
  -4  -4  -4    1.71    0.77
   4   4   4    1.73    0.47
  -5  -4  -4    7.83    0.65
  -5  -4  -4    7.15    1.14
   5   4   4    7.16    0.72
  -6  -4  -4   -0.38    0.39
  -6  -4  -4   -0.03    0.98
   6   4   4    0.61    0.63
  -7  -4  -4    3.28    1.21
   7   4   4    2.51    0.78
   8  -5  -4   14.33    1.11
  -8   5   4   16.91    1.22
   7  -5  -4   47.26    1.66
  -7   5   4   51.73    1.77
   6  -5  -4    1.33    0.57
   6  -5  -4    2.31    0.67
  -6   5   4    1.26    0.58
   5  -5  -4    1.03    0.56
   5  -5  -4    0.40    0.47
  -5   5   4    1.27    0.49
   4  -5  -4   33.23    1.25
   4  -5  -4   31.83    1.07
  -4   5   4   33.90    1.17
   3  -5  -4    1.87    0.39
   3  -5  -4    1.59    0.48
  -3   5   4    1.70    0.37
   2  -5  -4   30.95    1.10
   2  -5  -4   28.69    0.92
  -2   5   4   29.42    0.95
   1  -5  -4    5.03    0.52
   1  -5  -4    5.83    0.48
   1  -5  -4    5.62    0.49
  -1   5   4    5.31    0.46
   0  -5  -4   61.91    1.50
   0  -5  -4   62.16    2.53
   0  -5  -4   61.32    1.43
   0   5   4   58.80    1.70
  -1  -5  -4   67.45    1.52
  -1  -5  -4   64.06    2.78
  -1  -5  -4   65.94    1.66
   1   5   4   65.68    1.80
  -2  -5  -4    1.79    0.19
  -2  -5  -4    1.21    0.60
   2   5   4    1.52    0.36
   2   5   4    2.10    0.29
  -3  -5  -4    0.76    0.64
  -3  -5  -4    0.77    0.23
   3   5   4    1.14    0.28
   3   5   4    0.80    0.39
  -4  -5  -4   26.87    0.86
  -4  -5  -4   26.33    1.91
   4   5   4   25.69    1.08
  -5  -5  -4   -0.08    0.31
  -5  -5  -4    0.61    0.94
   5   5   4    0.55    0.56
  -6  -5  -4    3.08    1.15
   6   5   4    3.19    0.72
   7  -6  -4   -0.53    0.63
  -7   6   4    0.28    0.68
   6  -6  -4    0.13    0.57
   6  -6  -4    0.54    0.65
  -6   6   4   -0.17    0.60
   5  -6  -4    1.54    0.60
   5  -6  -4    0.73    0.48
  -5   6   4    1.75    0.53
   4  -6  -4   34.54    1.14
   4  -6  -4   35.55    1.32
  -4   6   4   35.67    1.20
   3  -6  -4    4.77    0.47
   3  -6  -4    4.70    0.55
  -3   6   4    5.40    0.46
   2  -6  -4    7.07    0.57
   2  -6  -4    7.19    0.79
   2  -6  -4    8.16    0.75
  -2   6   4    9.12    0.65
   1  -6  -4   19.17    0.71
   1  -6  -4   18.72    1.25
  -1   6   4   17.90    0.87
  -1   6   4   17.70    0.66
   0  -6  -4    1.89    0.35
   0  -6  -4    1.33    0.56
   0   6   4    2.32    0.39
  -1  -6  -4   27.22    0.70
  -1  -6  -4   26.28    1.64
  -1  -6  -4   26.19    0.90
   1   6   4   26.23    0.96
  -2  -6  -4   40.51    2.12
  -2  -6  -4   40.62    0.99
   2   6   4   41.77    1.22
   2   6   4   38.78    1.23
  -3  -6  -4    6.41    0.93
  -3  -6  -4    8.15    0.43
   3   6   4    8.77    0.65
   3   6   4    8.30    0.74
  -4  -6  -4   -0.54    0.78
  -4  -6  -4    0.07    0.25
   4   6   4    0.85    0.50
  -5  -6  -4   13.14    1.86
   5   6   4   11.61    0.97
  -6  -6  -4   -0.57    1.08
   6   6   4   -0.25    0.66
   7  -7  -4   18.34    1.09
  -7   7   4   18.90    1.25
   6  -7  -4    3.87    0.75
   6  -7  -4    3.02    0.64
  -6   7   4    3.21    0.68
   5  -7  -4    1.24    0.64
   5  -7  -4    0.54    0.51
  -5   7   4    0.39    0.53
   4  -7  -4    8.18    0.69
   4  -7  -4    9.16    0.88
  -4   7   4    8.89    0.84
   3  -7  -4    1.80    0.40
   3  -7  -4    0.97    0.52
  -3   7   4    1.34    0.38
   2  -7  -4  349.35    7.92
   2  -7  -4  377.68   12.55
  -2   7   4  362.53    7.92
  -2   7   4  352.08    8.91
   1  -7  -4    0.03    0.32
   1  -7  -4    0.24    0.49
  -1   7   4    0.05    0.23
  -1   7   4    0.18    0.37
   0  -7  -4    1.72    0.61
   0  -7  -4    1.88    0.35
   0   7   4    1.85    0.21
   0   7   4    1.90    0.40
  -1  -7  -4   44.76    1.05
  -1  -7  -4   43.46    1.25
  -1  -7  -4   43.90    2.21
   1   7   4   44.23    1.38
  -2  -7  -4   38.52    2.18
  -2  -7  -4   40.12    0.97
   2   7   4   39.31    1.22
   2   7   4   38.61    1.25
  -3  -7  -4   21.07    1.81
   3   7   4   22.68    1.00
   3   7   4   23.13    0.95
  -4  -7  -4    8.22    1.16
   4   7   4    9.09    0.85
  -5  -7  -4   44.07    2.75
   5   7   4   42.49    1.55
  -6  -7  -4    0.22    1.16
   6   7   4    0.18    0.69
   7  -8  -4    7.21    0.80
  -7   8   4    7.33    0.85
   6  -8  -4    0.68    0.60
  -6   8   4   -0.35    0.63
   5  -8  -4   15.16    0.89
  -5   8   4   15.71    1.06
   4  -8  -4    0.86    0.47
  -4   8   4    0.35    0.46
   3  -8  -4   31.95    1.06
  -3   8   4   30.16    1.21
  -3   8   4   31.72    1.07
   2  -8  -4  269.49    5.99
   2  -8  -4  270.03    9.44
  -2   8   4  268.73    5.96
  -2   8   4  264.93    6.73
   1  -8  -4    0.74    0.53
   1  -8  -4    0.61    0.36
  -1   8   4    0.70    0.25
  -1   8   4    1.30    0.42
   0  -8  -4    2.60    0.38
   0  -8  -4    2.69    0.67
   0   8   4    2.73    0.24
   0   8   4    3.86    0.46
  -1  -8  -4   80.08    3.34
  -1  -8  -4   77.99    1.98
   1   8   4   77.13    2.18
  -2  -8  -4   -0.07    0.72
   2   8   4    1.49    0.40
   2   8   4    0.55    0.41
  -3  -8  -4   23.67    1.97
   3   8   4   25.09    1.05
   3   8   4   23.72    1.05
  -4  -8  -4    0.86    0.96
   4   8   4    1.20    0.57
  -5  -8  -4    7.40    1.38
   5   8   4    8.54    0.84
   7  -9  -4    2.19    0.71
  -7   9   4    3.28    0.80
  -7   9   4    2.07    0.78
   6  -9  -4    6.36    0.75
  -6   9   4   10.56    1.07
  -6   9   4    8.40    0.84
   5  -9  -4    2.67    0.60
  -5   9   4    4.56    0.72
  -5   9   4    2.99    0.65
   4  -9  -4    3.34    0.55
  -4   9   4    3.50    0.63
  -4   9   4    3.87    0.55
   3  -9  -4   94.60    2.36
  -3   9   4   93.82    2.66
  -3   9   4   95.04    2.35
   2  -9  -4    1.78    0.53
   2  -9  -4    2.56    0.46
  -2   9   4    2.53    0.36
  -2   9   4    2.51    0.50
   1  -9  -4   36.68    1.85
   1  -9  -4   36.44    1.10
  -1   9   4   32.94    1.27
  -1   9   4   34.68    0.99
   0  -9  -4    0.15    0.38
   0  -9  -4   -0.26    0.64
   0   9   4    0.17    0.43
  -1  -9  -4    5.75    0.92
  -1  -9  -4    6.27    0.55
   1   9   4    6.91    0.58
  -2  -9  -4    2.43    0.87
   2   9   4    2.79    0.49
   2   9   4    3.07    0.50
  -3  -9  -4    6.40    1.12
   3   9   4    7.37    0.63
   3   9   4    6.94    0.66
  -4  -9  -4   17.41    2.04
   4   9   4   16.77    1.04
  -5  -9  -4    7.27    1.41
   5   9   4    7.28    0.84
   7 -10  -4    0.79    0.66
  -7  10   4   -0.22    0.77
  -7  10   4   -1.30    0.74
   6 -10  -4   11.42    0.92
  -6  10   4   13.29    1.16
  -6  10   4   12.35    1.13
  -5  10   4   36.08    1.41
  -5  10   4   37.42    1.51
   4 -10  -4    5.74    0.64
  -4  10   4    5.97    0.62
  -4  10   4    6.93    0.74
   3 -10  -4    6.94    0.62
  -3  10   4    7.93    0.72
  -3  10   4    5.76    0.53
   2 -10  -4   20.65    1.39
   2 -10  -4   16.97    0.81
  -2  10   4   19.39    0.83
  -2  10   4   19.69    1.04
   1 -10  -4   28.34    1.01
   1 -10  -4   29.27    1.79
  -1  10   4   31.08    1.25
   0 -10  -4    9.33    0.66
   0 -10  -4    7.62    0.97
   0  10   4    8.11    0.67
  -1 -10  -4    7.07    0.61
  -1 -10  -4    6.49    1.02
   1  10   4    7.30    0.65
  -2 -10  -4    8.86    1.19
   2  10   4    9.62    0.72
  -3 -10  -4   17.03    2.07
   3  10   4   16.14    0.98
  -4 -10  -4    7.84    1.42
   4  10   4    9.56    0.84
  -5 -10  -4   -0.28    1.21
   5  10   4    0.42    0.70
   6 -11  -4   10.91    0.93
  -6  11   4   13.37    1.19
  -6  11   4   11.62    0.93
  -5  11   4   42.46    1.66
  -5  11   4   40.72    1.50
   4 -11  -4    0.03    0.55
  -4  11   4    0.19    0.52
  -4  11   4   -0.46    0.66
   3 -11  -4    5.28    0.62
  -3  11   4    3.75    0.67
  -3  11   4    3.20    0.50
   2 -11  -4   45.70    1.40
  -2  11   4   46.15    1.63
   1 -11  -4    0.81    0.46
   1 -11  -4    0.92    0.75
  -1  11   4    0.35    0.55
   0 -11  -4    9.18    1.11
   0 -11  -4    8.43    0.70
   0  11   4    9.64    0.75
  -1 -11  -4    4.00    0.58
  -1 -11  -4    3.89    1.03
   1  11   4    3.91    0.62
  -2 -11  -4    1.28    1.04
   2  11   4    1.04    0.58
  -3 -11  -4   26.52    2.34
   3  11   4   24.05    1.17
  -4 -11  -4   10.44    1.58
   4  11   4   11.20    1.00
  -6  12   4   14.55    1.20
  -6  12   4   16.14    1.30
   5 -12  -4   -0.52    0.60
  -5  12   4    0.36    0.79
  -5  12   4   -0.37    0.61
   4 -12  -4    2.58    0.64
  -4  12   4    2.53    0.57
  -4  12   4    2.24    0.76
   3 -12  -4    1.31    0.58
  -3  12   4   -0.22    0.67
   2 -12  -4    2.05    0.55
  -2  12   4    2.85    0.67
   1 -12  -4    6.59    1.01
   1 -12  -4    7.48    0.64
  -1  12   4    6.85    0.77
   0 -12  -4   15.41    1.74
   0 -12  -4   13.53    0.84
   0  12   4   13.53    1.09
  -1 -12  -4    2.21    0.59
  -1 -12  -4    2.75    1.10
   1  12   4    2.93    0.67
  -2 -12  -4    1.03    1.14
   2  12   4    0.40    0.63
  -3 -12  -4    4.70    1.40
   3  12   4    5.09    0.74
  -4 -12  -4   54.95    3.30
   4  12   4   51.19    1.80
   5 -13  -4   15.35    1.05
  -5  13   4   17.75    1.29
   4 -13  -4   12.71    0.94
  -4  13   4   11.88    1.19
   3 -13  -4   16.43    0.97
  -3  13   4   14.49    1.14
   2 -13  -4    0.02    0.56
  -2  13   4   -0.26    0.70
   1 -13  -4    9.66    0.82
   1 -13  -4   11.41    1.70
  -1  13   4   10.19    0.89
   0 -13  -4    2.93    0.62
   0 -13  -4    2.40    1.10
   0  13   4    2.74    0.73
  -1 -13  -4    1.45    0.62
  -1 -13  -4    1.45    1.17
   1  13   4    2.12    0.71
  -2 -13  -4    2.88    1.32
   2  13   4    3.77    0.75
  -3 -13  -4   14.11    1.80
   3  13   4   12.56    1.02
   5 -14  -4   12.16    1.03
  -5  14   4   12.58    1.24
   4 -14  -4    4.35    0.74
  -4  14   4    4.65    0.92
   3 -14  -4    3.12    0.69
  -3  14   4    4.30    0.86
   2 -14  -4   13.68    0.94
  -2  14   4   13.19    1.16
   1 -14  -4   12.92    0.94
  -1  14   4   13.76    1.16
   0 -14  -4    2.30    1.18
   0 -14  -4    3.07    0.65
   0  14   4    3.49    0.79
  -1 -14  -4   11.31    1.57
  -1 -14  -4    9.87    0.93
   1  14   4   11.86    0.99
  -2 -14  -4    2.43    1.37
   2  14   4    2.13    0.77
  -3 -14  -4   18.86    2.49
   3  14   4   16.95    1.13
   4 -15  -4    0.42    0.67
  -4  15   4    0.27    0.90
   3 -15  -4    2.15    0.70
  -3  15   4    2.86    0.89
   2 -15  -4    1.48    0.65
  -2  15   4    1.25    0.82
   1 -15  -4    1.54    0.65
  -1  15   4    1.30    0.82
   0 -15  -4   -0.24    0.64
   0 -15  -4    0.16    1.16
   0  15   4    0.55    0.79
  -1 -15  -4    7.29    0.83
  -1 -15  -4    8.66    1.56
   1  15   4    8.76    0.98
  -2 -15  -4    3.07    1.49
   2  15   4    2.21    0.84
   3 -16  -4    1.55    0.71
  -3  16   4    1.91    0.92
   2 -16  -4    7.26    0.81
  -2  16   4    6.11    0.98
   1 -16  -4    1.82    0.69
  -1  16   4    1.97    0.91
   0 -16  -4    7.53    1.48
   0 -16  -4    7.33    0.83
   0  16   4    8.15    1.03
   0  18  -5   -0.88    0.90
   0 -18   5   -1.62    1.36
   0 -18   5    0.31    0.58
  -1  18  -5    3.74    1.02
   1 -18   5    3.51    0.66
   1 -18   5    1.72    1.44
  -2  18  -5    1.03    0.98
   2 -18   5    1.55    0.62
   2  17  -5    2.41    0.93
  -2 -17   5    1.56    1.50
   1  17  -5   -0.67    0.88
  -1 -17   5    0.07    0.58
  -1 -17   5   -1.99    1.36
   0  17  -5    2.00    0.90
   0 -17   5    1.29    1.40
   0 -17   5    1.91    0.59
  -1  17  -5   -0.03    0.86
   1 -17   5   -2.01    1.30
   1 -17   5    0.56    0.55
  -2  17  -5   16.54    1.38
   2 -17   5   18.90    0.99
  -3  17  -5    0.15    0.91
   3 -17   5    0.36    0.58
   3  16  -5    2.59    0.87
   3  16  -5    2.11    0.66
  -3 -16   5   -0.27    1.70
   2  16  -5    2.73    0.87
  -2 -16   5    1.64    1.63
   1  16  -5   11.14    1.08
  -1 -16   5    9.66    0.85
   0  16  -5    2.61    0.86
   0 -16   5    2.76    0.56
  -1  16  -5   11.89    1.24
   1 -16   5   11.79    0.83
  -2  16  -5    0.21    0.82
   2 -16   5    0.62    0.54
  -3  16  -5   -0.70    0.82
   3 -16   5    1.85    0.59
  -4  16  -5   -1.47    0.84
   4 -16   5    0.22    0.59
   3  15  -5    0.38    0.74
   3  15  -5   -0.26    0.55
  -3 -15   5    0.17    1.53
   2  15  -5    4.59    0.85
  -2 -15   5    1.07    1.59
   1  15  -5   13.34    1.28
  -1 -15   5   12.95    0.85
  -1 -15   5    9.96    1.89
   0  15  -5    1.92    0.77
   0 -15   5   -2.34    1.36
   0 -15   5    1.50    0.48
  -1  15  -5    0.38    0.73
   1 -15   5    0.17    0.47
  -2  15  -5    6.46    0.89
   2 -15   5    5.46    0.61
  -3  15  -5    0.10    0.80
   3 -15   5    1.39    0.56
  -4  15  -5    4.78    0.89
   4 -15   5    4.01    0.65
  -5  15  -5    5.99    0.93
   5 -15   5    5.00    0.72
   4  14  -5    0.80    0.59
   4  14  -5    0.18    0.70
  -4 -14   5    1.10    1.52
   3  14  -5   -0.11    0.54
   3  14  -5    0.07    0.71
  -3 -14   5   -1.07    1.36
   2  14  -5    5.24    0.83
  -2 -14   5    2.43    1.44
  -2 -14   5    4.98    0.61
   1  14  -5   27.37    1.40
  -1 -14   5   18.45    2.16
  -1 -14   5   25.79    1.00
   0  14  -5    4.68    0.78
   0 -14   5    4.93    0.53
  -1  14  -5    3.34    0.74
   1 -14   5    4.29    0.51
  -3  14  -5    1.71    0.75
   3 -14   5    0.80    0.51
  -4  14  -5    0.07    0.72
   4 -14   5   -0.89    0.52
  -5  14  -5    1.19    0.52
  -5  14  -5    0.69    0.75
   5 -14   5    0.85    0.61
   5  13  -5   26.92    1.43
   5  13  -5   23.04    1.20
  -5 -13   5   26.57    2.65
   4  13  -5   20.73    1.05
   4  13  -5   21.01    1.29
  -4 -13   5   21.02    2.44
   3  13  -5    1.13    0.53
   3  13  -5    1.26    0.69
  -3 -13   5    0.05    1.25
   2  13  -5   16.56    1.19
  -2 -13   5   12.99    1.73
   1  13  -5    1.96    0.64
  -1 -13   5    1.29    0.44
   0  13  -5    0.37    0.57
   0 -13   5   -0.18    0.37
  -1  13  -5    1.15    0.61
   1 -13   5    1.06    0.40
  -2  13  -5   -0.09    0.60
   2 -13   5    0.29    0.42
  -4  13  -5    1.67    0.70
  -4  13  -5    1.36    0.44
   4 -13   5    1.99    0.55
  -5  13  -5    4.70    0.60
   5 -13   5    3.55    0.66
  -6  13  -5    1.65    0.61
   6 -13   5    0.40    0.63
   5  12  -5    7.08    0.85
   5  12  -5    8.04    0.78
  -5 -12   5    8.37    1.63
   4  12  -5    0.16    0.63
   4  12  -5   -0.13    0.51
  -4 -12   5    0.74    1.31
   3  12  -5   10.72    0.89
   3  12  -5   11.18    0.79
  -3 -12   5    6.60    1.42
   2  12  -5    1.90    0.61
  -2 -12   5   -1.95    1.05
   1  12  -5   63.12    2.06
  -1 -12   5   64.98    3.18
  -1 -12   5   63.13    1.66
   0  12  -5    0.56    0.52
   0 -12   5    0.22    0.32
  -1  12  -5    3.03    0.59
   1 -12   5    2.07    0.39
   1 -12   5   -3.17    1.45
  -2  12  -5   13.95    0.59
  -2  12  -5   14.25    1.06
   2 -12   5   12.84    0.71
  -3  12  -5    1.94    0.37
  -3  12  -5    1.49    0.61
   3 -12   5    1.28    0.46
  -4  12  -5   10.22    0.79
  -4  12  -5   11.46    0.86
   4 -12   5   10.13    0.80
  -5  12  -5   13.76    0.91
   5 -12   5   13.03    0.91
  -6  12  -5   -0.27    0.57
   6 -12   5   -0.65    0.60
   5  11  -5    3.79    0.72
   5  11  -5    3.34    0.64
  -5 -11   5    2.55    1.37
   4  11  -5    9.06    0.83
   4  11  -5    9.14    0.84
  -4 -11   5    8.57    1.46
   3  11  -5    5.92    0.57
   3  11  -5    5.08    0.70
  -3 -11   5    5.41    1.20
   2  11  -5   23.67    1.19
  -2 -11   5   23.84    2.00
   1  11  -5   14.84    1.01
  -1 -11   5   14.28    0.67
  -1 -11   5    9.73    1.53
   0  11  -5   10.53    0.91
   0 -11   5    9.47    1.65
   0 -11   5   10.06    0.59
  -1  11  -5   16.48    1.05
  -1  11  -5   16.67    0.55
   1 -11   5   16.45    0.70
  -2  11  -5   10.53    0.95
  -2  11  -5   10.61    0.54
   2 -11   5   10.51    0.63
  -3  11  -5    0.19    0.51
  -3  11  -5    0.25    0.32
   3 -11   5    0.95    0.41
  -4  11  -5   12.73    1.00
  -4  11  -5   10.93    0.78
   4 -11   5   11.00    0.79
  -5  11  -5    0.23    0.49
   5 -11   5    0.09    0.53
  -6  11  -5    9.78    0.91
   6 -11   5    8.81    0.80
   6  10  -5    3.82    0.70
  -6 -10   5    3.78    1.41
   5  10  -5   41.80    1.63
   5  10  -5   41.19    1.46
  -5 -10   5   42.55    2.84
   4  10  -5    0.27    0.57
   4  10  -5    0.60    0.49
  -4 -10   5   -0.67    1.01
   3  10  -5   34.57    1.14
   3  10  -5   36.03    1.39
  -3 -10   5   34.01    2.36
   2  10  -5   -0.19    0.46
  -2 -10   5   -1.09    0.81
   1  10  -5   27.44    1.18
  -1 -10   5   27.17    0.88
  -1 -10   5   27.58    1.92
   0  10  -5    0.22    0.15
   0  10  -5   -0.02    0.41
   0 -10   5   -0.27    0.25
  -1  10  -5    6.68    0.58
  -1  10  -5    6.20    0.37
   1 -10   5    6.38    0.51
  -2  10  -5   22.73    0.74
  -2  10  -5   22.84    1.08
   2 -10   5   22.73    0.83
  -3  10  -5    0.81    0.33
  -3  10  -5    1.98    0.49
   3 -10   5    0.83    0.40
  -5  10  -5   40.99    1.36
   5 -10   5   39.02    1.37
  -6  10  -5    5.49    0.69
   6 -10   5    4.51    0.69
   6   9  -5    3.36    0.69
  -6  -9   5    4.00    1.33
   5   9  -5    2.96    0.64
   5   9  -5    2.54    0.60
  -5  -9   5    3.01    1.21
   4   9  -5   64.69    1.76
   4   9  -5   62.92    1.99
  -4  -9   5   59.60    3.15
   3   9  -5   11.74    0.87
   3   9  -5   12.67    0.72
  -3  -9   5   10.47    1.22
   2   9  -5   17.99    0.75
   2   9  -5   19.72    0.98
  -2  -9   5   19.27    1.64
   1   9  -5  125.54    3.32
  -1  -9   5  124.91    2.85
  -1  -9   5  122.59    4.94
   0   9  -5   38.05    0.93
   0   9  -5   36.20    1.31
   0  -9   5   37.91    1.03
   0  -9   5   39.94    2.13
  -1   9  -5   60.18    1.80
  -1   9  -5   59.86    1.44
   1  -9   5   61.87    1.51
  -2   9  -5   43.02    1.42
  -2   9  -5   43.15    1.14
   2  -9   5   42.23    1.19
  -3   9  -5   75.06    2.20
  -3   9  -5   74.64    1.94
   3  -9   5   86.43    3.32
   3  -9   5   77.39    1.99
  -4   9  -5   52.13    1.65
  -4   9  -5   51.82    1.49
   4  -9   5   50.71    1.51
   4  -9   5   54.01    2.43
  -5   9  -5    2.78    0.54
   5  -9   5    2.58    0.56
  -6   9  -5   -0.29    0.55
   6  -9   5    0.09    0.56
  -7   9  -5   -0.16    0.64
   7  -9   5    0.03    0.65
   6   8  -5   30.60    1.30
  -6  -8   5   33.53    2.49
   5   8  -5   12.13    0.98
   5   8  -5   11.05    0.89
  -5  -8   5   11.18    1.41
   4   8  -5    8.22    0.72
   4   8  -5    7.90    0.69
  -4  -8   5    7.88    1.12
   3   8  -5   43.19    1.26
   3   8  -5   41.79    1.48
  -3  -8   5   43.01    2.32
  -3  -8   5   46.03    1.20
   2   8  -5   29.31    1.14
   2   8  -5   30.42    0.93
  -2  -8   5   28.77    1.87
  -2  -8   5   31.63    0.86
   1   8  -5   23.64    0.65
   1   8  -5   23.45    1.05
  -1  -8   5   23.71    0.75
  -1  -8   5   26.48    1.93
   0   8  -5   29.99    0.77
   0   8  -5   29.67    1.13
   0  -8   5   29.14    0.84
  -1   8  -5   75.25    1.76
  -1   8  -5   75.89    2.13
   1  -8   5   75.04    1.79
  -2   8  -5    6.36    0.46
  -2   8  -5    6.00    0.49
   2  -8   5    6.29    0.52
  -3   8  -5   36.15    1.23
  -3   8  -5   35.32    1.08
   3  -8   5   35.35    1.09
   3  -8   5   36.82    1.84
  -4   8  -5   34.93    1.23
  -4   8  -5   34.46    1.13
   4  -8   5   33.72    1.82
   4  -8   5   33.52    1.17
  -5   8  -5   12.99    0.87
   5  -8   5   16.39    1.39
   5  -8   5   12.95    0.88
  -6   8  -5   -0.68    0.51
   6  -8   5    0.32    0.57
  -7   8  -5    2.88    0.66
   7  -8   5    2.23    0.70
   7   7  -5    6.06    0.81
  -7  -7   5    4.72    1.25
   6   7  -5   33.14    1.35
  -6  -7   5   34.12    2.43
   5   7  -5   21.74    1.01
   5   7  -5   21.53    1.11
  -5  -7   5   22.90    2.02
  -5  -7   5   22.13    1.03
   4   7  -5    1.97    0.44
   4   7  -5    2.29    0.53
  -4  -7   5    2.40    0.88
  -4  -7   5    1.91    0.38
   3   7  -5   28.29    0.96
   3   7  -5   27.88    1.15
  -3  -7   5   30.86    0.95
  -3  -7   5   30.41    1.87
   2   7  -5    9.98    0.56
   2   7  -5    9.63    0.74
  -2  -7   5   10.60    1.37
  -2  -7   5    9.85    0.56
   1   7  -5   15.39    0.83
   1   7  -5   15.67    0.50
  -1  -7   5   14.23    0.56
   0   7  -5   63.08    1.83
   0   7  -5   64.05    1.47
   0  -7   5   62.99    1.50
  -1   7  -5    0.92    0.20
  -1   7  -5    0.99    0.36
   1  -7   5    0.89    0.25
   1  -7   5    0.47    0.55
  -2   7  -5    1.52    0.26
  -2   7  -5    1.48    0.35
   2  -7   5    1.75    0.54
   2  -7   5    1.61    0.31
  -3   7  -5   -0.35    0.31
  -3   7  -5   -0.13    0.27
   3  -7   5   -0.06    0.32
   3  -7   5    0.07    0.45
  -4   7  -5    9.75    0.72
  -4   7  -5    9.49    0.70
   4  -7   5    9.71    0.74
   4  -7   5   10.60    1.16
  -5   7  -5    5.13    0.54
   5  -7   5    4.99    0.61
   5  -7   5    3.88    0.70
  -6   7  -5    1.39    0.54
   6  -7   5    0.97    0.59
  -7   7  -5    0.20    0.59
   7  -7   5    0.49    0.65
   7   6  -5    2.08    0.69
  -7  -6   5    1.44    1.07
   6   6  -5    1.68    0.62
  -6  -6   5    1.85    0.99
  -6  -6   5    1.65    0.54
   5   6  -5   11.03    0.91
   5   6  -5   10.44    0.82
  -5  -6   5   12.20    0.87
  -5  -6   5   12.39    1.70
   4   6  -5    0.50    0.39
   4   6  -5    0.67    0.45
  -4  -6   5    1.21    0.74
  -4  -6   5    0.43    0.35
   3   6  -5   27.49    0.91
   3   6  -5   27.53    1.09
  -3  -6   5   26.83    1.76
  -3  -6   5   28.47    0.93
   2   6  -5   68.70    1.98
   2   6  -5   70.72    1.68
  -2  -6   5   66.79    3.12
  -2  -6   5   70.57    1.67
   1   6  -5    0.46    0.16
   1   6  -5    0.40    0.36
  -1  -6   5    0.71    0.21
   0   6  -5    0.30    0.16
   0   6  -5   -0.25    0.31
   0  -6   5    0.17    0.18
   0  -6   5   -0.42    0.29
  -1   6  -5   85.44    1.99
  -1   6  -5   82.84    2.30
   1  -6   5   91.97    3.42
   1  -6   5   86.96    2.00
  -2   6  -5   25.54    0.95
  -2   6  -5   26.32    0.81
   2  -6   5   24.13    0.83
   2  -6   5   24.56    1.43
  -3   6  -5   30.52    1.03
  -3   6  -5   30.54    0.95
   3  -6   5   31.97    1.63
   3  -6   5   30.97    0.99
  -4   6  -5   16.41    0.78
  -4   6  -5   17.26    0.77
   4  -6   5   17.69    1.34
   4  -6   5   17.11    0.85
  -5   6  -5   -0.23    0.38
   5  -6   5    0.32    0.59
   5  -6   5   -0.07    0.48
  -6   6  -5   13.66    0.92
   6  -6   5   15.64    1.03
  -7   6  -5    0.77    0.59
   7  -6   5    2.99    0.73
   7   5  -5    1.06    0.63
  -7  -5   5    0.40    0.95
  -7  -5   5   -0.54    0.58
   6   5  -5   18.84    1.12
   6   5  -5   18.03    1.04
  -6  -5   5   17.71    1.80
  -6  -5   5   18.55    1.07
   5   5  -5    0.80    0.52
   5   5  -5    0.81    0.47
  -5  -5   5    0.68    0.44
  -5  -5   5    0.60    0.80
   4   5  -5   -0.06    0.36
   4   5  -5    0.27    0.43
  -4  -5   5    0.04    0.32
  -4  -5   5    0.10    0.67
   3   5  -5    2.77    0.36
   3   5  -5    2.66    0.44
  -3  -5   5    3.85    0.70
  -3  -5   5    2.50    0.32
   2   5  -5   23.85    1.00
   2   5  -5   24.79    0.77
  -2  -5   5   24.34    0.82
  -2  -5   5   30.25    1.57
   1   5  -5   21.29    0.62
   1   5  -5   21.86    0.87
  -1  -5   5   21.81    0.62
   0   5  -5   18.52    0.55
   0   5  -5   17.88    0.78
   0  -5   5   19.94    0.53
  -1   5  -5   10.22    0.44
  -1   5  -5    9.64    0.62
   1  -5   5   10.89    0.46
   1  -5   5   10.40    1.04
  -2   5  -5   21.78    0.83
  -2   5  -5   22.19    0.75
   2  -5   5   22.25    1.34
   2  -5   5   22.82    0.77
  -3   5  -5  133.76    3.16
  -3   5  -5  138.02    3.45
   3  -5   5  138.73    5.09
   3  -5   5  137.82    3.20
  -4   5  -5    2.40    0.37
   4  -5   5    2.49    0.45
   4  -5   5    2.21    0.59
  -5   5  -5    7.89    0.72
   5  -5   5    7.56    0.67
   5  -5   5    7.13    0.86
  -6   5  -5   59.42    1.79
   6  -5   5   56.71    1.87
   6  -5   5   64.84    2.86
  -7   5  -5    0.47    0.57
   7  -5   5    0.58    0.69
   7   4  -5    0.15    0.62
  -7  -4   5   -0.33    0.61
   6   4  -5   13.49    0.93
   6   4  -5   14.42    1.03
  -6  -4   5   14.32    1.64
  -6  -4   5   15.36    1.03
   5   4  -5   27.65    1.19
   5   4  -5   26.49    1.09
  -5  -4   5   25.65    1.80
  -5  -4   5   27.13    1.10
   4   4  -5    3.31    0.44
   4   4  -5    3.51    0.51
  -4  -4   5    4.10    0.42
  -4  -4   5    3.98    0.74
   3   4  -5   69.69    1.96
   3   4  -5   71.22    1.71
  -3  -4   5   71.01    1.72
  -3  -4   5   60.35    2.81
   2   4  -5    6.21    0.66
   2   4  -5    6.52    0.47
  -2  -4   5    6.55    0.35
  -2  -4   5    7.77    0.81
   1   4  -5   96.69    2.52
   1   4  -5   94.84    2.12
   1   4  -5   95.78    2.16
   0   4  -5   33.43    1.06
   0   4  -5   33.54    0.85
   0  -4   5   35.62    1.64
   0  -4   5   34.22    0.80
  -1   4  -5   31.34    1.00
  -1   4  -5   31.59    0.85
   1  -4   5   34.80    0.86
   1  -4   5   33.14    1.58
  -2   4  -5    3.32    0.29
  -2   4  -5    3.06    0.28
   2  -4   5    2.76    0.32
   2  -4   5    3.01    0.52
  -3   4  -5   -0.09    0.21
  -3   4  -5    0.08    0.25
   3  -4   5    0.59    0.48
   3  -4   5    0.24    0.32
  -4   4  -5    1.01    0.32
   4  -4   5    0.87    0.41
   4  -4   5    0.77    0.55
  -5   4  -5    0.88    0.39
   5  -4   5    1.77    0.51
  -6   4  -5   16.12    0.95
   6  -4   5   16.87    1.05
  -7   4  -5   25.76    1.19
   7  -4   5   25.57    1.32
   7   3  -5    5.22    0.75
  -7  -3   5    5.60    0.76
   6   3  -5    5.06    0.66
   6   3  -5    4.86    0.67
  -6  -3   5    3.95    0.62
  -6  -3   5    3.77    0.87
   5   3  -5   42.09    1.48
   5   3  -5   41.26    1.32
  -5  -3   5   42.36    2.18
  -5  -3   5   41.92    1.37
   4   3  -5    2.19    0.40
   4   3  -5    2.34    0.46
  -4  -3   5    2.52    0.63
  -4  -3   5    1.78    0.38
   3   3  -5    0.48    0.32
   3   3  -5   -0.01    0.39
  -3  -3   5    0.07    0.29
   2   3  -5   10.11    0.49
   2   3  -5   10.69    0.68
  -2  -3   5   10.11    0.57
  -2  -3   5    9.19    0.79
   1   3  -5    0.59    0.31
   1   3  -5    0.77    0.14
   1   3  -5    0.99    0.18
   0   3  -5   20.83    0.79
   0   3  -5   21.02    0.61
   0  -3   5   21.30    1.18
   0  -3   5   21.47    0.52
  -1   3  -5  136.51    3.07
  -1   3  -5  139.00    3.44
   1  -3   5  140.67    3.06
   1  -3   5  135.76    5.00
  -2   3  -5    3.41    0.28
  -2   3  -5    3.87    0.26
   2  -3   5    3.39    0.33
   2  -3   5    3.24    0.53
  -3   3  -5   49.78    1.34
   3  -3   5   52.16    1.41
  -4   3  -5    2.74    0.60
  -4   3  -5    2.82    0.37
   4  -3   5    3.53    0.47
  -5   3  -5   18.21    0.87
  -5   3  -5   17.76    1.44
   5  -3   5   17.59    0.96
  -6   3  -5   47.76    2.46
  -6   3  -5   48.08    1.52
   6  -3   5   48.62    1.63
  -7   3  -5   13.89    0.99
   7  -3   5   14.04    1.12
  -8  -2   5    1.42    0.75
   7   2  -5    0.79    0.64
  -7  -2   5    1.31    0.66
   6   2  -5   31.26    1.25
   6   2  -5   30.42    1.31
  -6  -2   5   31.71    1.31
  -6  -2   5   32.56    1.96
   5   2  -5   24.48    1.01
   5   2  -5   24.73    1.11
  -5  -2   5   24.57    1.10
  -5  -2   5   25.93    1.62
   4   2  -5    6.98    0.71
   4   2  -5    5.82    0.47
  -4  -2   5    6.16    0.71
  -4  -2   5    6.40    0.48
   3   2  -5    0.08    0.30
   3   2  -5    0.17    0.38
  -3  -2   5   -0.06    0.29
  -3  -2   5    1.66    0.51
   2   2  -5   21.48    0.66
   2   2  -5   23.57    0.90
  -2  -2   5   21.59    0.77
   1   2  -5   39.43    0.98
   1   2  -5   38.24    1.19
   0   2  -5    0.76    0.26
   0   2  -5    1.04    0.16
   0  -2   5    0.87    0.37
  -1   2  -5    0.54    0.18
  -1   2  -5    0.30    0.21
   1  -2   5    0.24    0.40
   1  -2   5    0.28    0.19
  -2   2  -5    0.76    0.21
   2  -2   5    0.66    0.26
  -3   2  -5   62.99    2.62
  -3   2  -5   61.19    1.56
   3  -2   5   60.82    1.62
  -4   2  -5   -0.27    0.28
  -4   2  -5   -0.07    0.51
   4  -2   5   -0.07    0.37
  -5   2  -5   18.20    0.89
  -5   2  -5   18.58    1.51
   5  -2   5   20.01    1.00
  -6   2  -5    1.46    0.76
  -6   2  -5    2.03    0.51
   6  -2   5    1.50    0.61
  -7   2  -5    9.20    0.76
  -7   2  -5    7.79    1.11
   7  -2   5    9.61    0.92
   8   1  -5    6.84    0.87
  -8  -1   5    7.48    0.89
   7   1  -5    1.28    0.66
  -7  -1   5    1.64    0.65
   6   1  -5   76.38    2.11
   6   1  -5   76.09    2.29
  -6  -1   5   77.80    2.17
   5   1  -5    2.03    0.46
   5   1  -5    3.59    0.55
  -5  -1   5    2.69    0.61
  -5  -1   5    2.93    0.48
   4   1  -5   41.61    1.23
   4   1  -5   44.60    1.42
  -4  -1   5   43.85    1.97
  -4  -1   5   42.49    1.32
   3   1  -5    2.69    0.34
   3   1  -5    2.49    0.44
  -3  -1   5    2.67    0.36
   2   1  -5    9.72    0.46
   2   1  -5   10.28    0.67
  -2  -1   5    9.85    0.61
   1   1  -5   51.72    1.29
   1   1  -5   54.82    1.20
   1   1  -5   50.71    1.51
  -1  -1   5   56.87    2.10
   0   1  -5    0.55    0.16
   0   1  -5    0.66    0.26
   0  -1   5    0.68    0.14
   0  -1   5    0.43    0.35
  -1   1  -5   23.12    0.66
  -1   1  -5   22.85    0.71
   1  -1   5   22.89    0.68
  -2   1  -5    0.10    0.20
  -2   1  -5   -0.16    0.43
   2  -1   5    0.30    0.27
  -3   1  -5    0.41    0.25
  -3   1  -5    0.76    0.50
   3  -1   5    1.14    0.36
  -4   1  -5   44.08    1.26
  -4   1  -5   44.84    2.19
   4  -1   5   45.55    1.38
  -5   1  -5   13.30    1.44
  -5   1  -5   12.72    0.78
   5  -1   5   12.24    0.89
  -6   1  -5   15.28    0.93
  -6   1  -5   14.79    1.62
   6  -1   5   16.11    1.06
  -7   1  -5   12.70    0.96
  -7   1  -5   12.64    1.67
   7  -1   5   14.38    1.11
   8   0  -5    1.70    0.74
  -8   0   5    0.87    0.74
   7   0  -5   13.79    1.02
  -7   0   5   15.30    1.14
   6   0  -5    0.02    0.54
   6   0  -5    0.18    0.56
  -6   0   5   -0.44    0.54
   5   0  -5    0.02    0.47
   5   0  -5    0.43    0.44
  -5   0   5    0.14    0.42
  -5   0   5   -0.05    0.47
   4   0  -5   33.25    1.05
   4   0  -5   31.15    1.18
  -4   0   5   33.22    1.56
  -4   0   5   31.98    1.11
   3   0  -5  130.18    2.94
   3   0  -5  129.76    3.34
  -3   0   5  127.63    4.58
  -3   0   5  123.91    2.98
   2   0  -5    5.85    0.42
   2   0  -5    5.90    0.60
  -2   0   5    5.67    0.35
   1   0  -5    9.52    0.35
   1   0  -5    9.60    0.46
   1   0  -5   10.07    0.62
  -1   0   5    8.22    0.73
   0   0  -5  152.09    3.42
   0   0  -5  156.62    3.85
   0   0   5  155.71    5.52
  -1   0  -5    1.92    0.19
  -1   0  -5    2.75    0.24
  -1   0  -5    1.97    0.44
   1   0   5    2.55    0.26
  -2   0  -5    1.36    0.23
  -2   0  -5    1.82    0.51
   2   0   5    1.73    0.32
  -3   0  -5   59.93    2.62
  -3   0  -5   58.81    1.50
   3   0   5   61.12    1.61
  -4   0  -5    0.08    0.27
  -4   0  -5    0.16    0.58
   4   0   5    0.32    0.40
  -5   0  -5  154.29    3.64
  -5   0  -5  157.41    6.00
   5   0   5  153.70    3.77
  -6   0  -5    2.32    0.88
  -6   0  -5    3.56    0.52
   6   0   5    2.39    0.66
  -7   0  -5    0.32    0.52
  -7   0  -5   -0.02    0.85
   7   0   5    0.17    0.69
   8  -1  -5    0.88    0.72
  -8   1   5   -0.33    0.72
   7  -1  -5    2.05    0.68
  -7   1   5    0.82    0.66
   6  -1  -5    2.70    0.63
   6  -1  -5    2.86    0.60
  -6   1   5    2.98    0.60
   5  -1  -5   10.99    0.84
   5  -1  -5   10.74    0.78
  -5   1   5   10.79    0.84
   4  -1  -5   72.46    1.88
   4  -1  -5   73.74    2.12
  -4   1   5   76.68    2.82
  -4   1   5   74.60    1.96
   3  -1  -5   27.76    0.90
   3  -1  -5   27.33    1.09
  -3   1   5   27.70    0.98
  -3   1   5   29.79    1.25
   2  -1  -5   62.81    1.45
   2  -1  -5   58.70    1.71
  -2   1   5   57.54    1.50
   1  -1  -5  337.02    8.17
   1  -1  -5  333.61    7.20
  -1   1   5  328.25   11.54
   0  -1  -5  110.70    2.47
   0  -1  -5  109.31    4.04
   0  -1  -5  112.12    2.46
   0  -1  -5  109.13    2.81
  -1  -1  -5    0.34    0.42
  -1  -1  -5    0.78    0.16
  -1  -1  -5    1.05    0.23
   1   1   5    0.72    0.22
  -2  -1  -5    0.32    0.47
  -2  -1  -5    0.36    0.22
   2   1   5    0.44    0.31
  -3  -1  -5    0.31    0.51
  -3  -1  -5    0.43    0.23
   3   1   5    0.40    0.35
  -4  -1  -5   34.26    2.01
  -4  -1  -5   36.80    1.08
   4   1   5   36.45    1.22
  -5  -1  -5    8.50    1.06
  -5  -1  -5   10.16    0.72
   5   1   5    9.88    0.88
  -6  -1  -5   42.86    2.51
  -6  -1  -5   40.59    1.36
   6   1   5   40.27    1.53
  -7  -1  -5    7.01    1.21
  -7  -1  -5    8.20    0.69
   7   1   5    6.93    0.87
   8  -2  -5    0.63    0.72
  -8   2   5   -0.14    0.75
   7  -2  -5   12.01    0.98
  -7   2   5   12.44    1.12
   6  -2  -5    0.79    0.55
   6  -2  -5    1.02    0.61
  -6   2   5    0.50    0.55
   5  -2  -5   75.75    2.17
   5  -2  -5   71.67    1.92
  -5   2   5   71.00    1.98
   4  -2  -5   13.50    0.69
   4  -2  -5   15.20    0.85
  -4   2   5   15.02    0.86
   3  -2  -5   94.64    2.17
   3  -2  -5   88.77    2.47
  -3   2   5   86.48    2.20
   2  -2  -5   13.88    0.56
   2  -2  -5   12.11    0.74
  -2   2   5   12.31    0.67
   1  -2  -5   29.27    1.26
   1  -2  -5   27.55    0.97
   1  -2  -5   26.68    0.74
  -1   2   5   27.28    0.83
   0  -2  -5    4.64    0.37
   0  -2  -5    3.70    0.33
   0  -2  -5    3.52    0.47
   0  -2  -5    4.40    0.39
  -1  -2  -5    1.58    0.26
  -1  -2  -5    1.16    0.47
  -1  -2  -5    1.52    0.18
   1   2   5    1.65    0.27
  -2  -2  -5   30.07    0.85
  -2  -2  -5   32.39    1.72
   2   2   5   30.81    0.98
  -3  -2  -5   28.86    1.74
  -3  -2  -5   30.71    0.87
   3   2   5   29.34    1.02
  -4  -2  -5   -0.06    0.27
  -4  -2  -5   -0.14    0.62
   4   2   5   -0.23    0.40
  -5  -2  -5   51.75    1.47
  -5  -2  -5   52.15    2.74
   5   2   5   51.85    1.66
  -6  -2  -5   15.55    0.90
  -6  -2  -5   13.55    1.84
   6   2   5   14.36    1.06
  -7  -2  -5    1.85    1.06
  -7  -2  -5    1.18    0.51
   7   2   5    2.19    0.76
   8  -3  -5    1.23    0.72
  -8   3   5    1.37    0.78
   7  -3  -5    9.10    0.83
  -7   3   5   10.97    0.88
   6  -3  -5   -0.15    0.52
   6  -3  -5   -0.45    0.59
  -6   3   5    0.46    0.55
   5  -3  -5    3.30    0.51
   5  -3  -5    3.06    0.58
  -5   3   5    3.70    0.52
   4  -3  -5   19.44    0.79
   4  -3  -5   18.22    0.95
  -4   3   5   19.46    0.90
   3  -3  -5  109.01    2.63
   3  -3  -5  114.46    3.00
  -3   3   5  114.06    2.69
   2  -3  -5   13.66    0.79
   2  -3  -5   13.42    0.59
  -2   3   5   13.55    0.71
   1  -3  -5  174.03    4.40
   1  -3  -5  178.90    6.17
   1  -3  -5  175.27    3.85
  -1   3   5  169.17    3.87
   0  -3  -5   28.70    0.76
   0  -3  -5   28.40    0.96
   0  -3  -5   28.60    0.81
   0  -3  -5   29.09    1.45
  -1  -3  -5   21.70    0.62
  -1  -3  -5   21.74    1.38
   1   3   5   21.10    0.74
   1   3   5   21.20    0.74
  -2  -3  -5  157.69    5.84
  -2  -3  -5  159.48    3.50
   2   3   5  153.64    3.87
   2   3   5  155.79    3.59
  -3  -3  -5    0.01    0.57
  -3  -3  -5   -0.38    0.22
   3   3   5   -0.20    0.36
  -4  -3  -5    3.26    0.35
  -4  -3  -5    2.19    0.76
   4   3   5    2.67    0.51
  -5  -3  -5   21.58    1.92
  -5  -3  -5   23.03    0.91
   5   3   5   21.37    1.10
  -6  -3  -5    0.38    0.95
  -6  -3  -5    0.32    0.40
   6   3   5    0.25    0.64
  -7  -3  -5    4.00    0.59
  -7  -3  -5    5.44    1.29
   7   3   5    6.08    0.88
   8  -4  -5    3.18    0.79
  -8   4   5    3.60    0.83
   7  -4  -5   38.20    1.55
   7  -4  -5   37.44    1.41
  -7   4   5   36.96    1.49
   6  -4  -5    0.32    0.53
   6  -4  -5   -0.12    0.63
  -6   4   5   -0.74    0.55
   5  -4  -5    6.69    0.68
   5  -4  -5    4.86    0.56
  -5   4   5    5.32    0.58
   4  -4  -5   18.04    0.79
   4  -4  -5   19.17    0.98
  -4   4   5   18.64    0.95
   3  -4  -5    4.53    0.45
   3  -4  -5    5.16    0.56
  -3   4   5    4.86    0.45
   2  -4  -5    3.38    0.37
   2  -4  -5    3.56    0.50
  -2   4   5    3.60    0.35
   1  -4  -5    0.30    0.26
   1  -4  -5    0.43    0.38
   1  -4  -5    0.24    0.37
  -1   4   5    0.48    0.22
   0  -4  -5   27.28    0.96
   0  -4  -5   26.97    0.74
   0  -4  -5   27.14    0.82
   0  -4  -5   26.88    1.46
  -1  -4  -5   11.42    0.62
  -1  -4  -5   11.42    0.45
  -1  -4  -5   10.59    1.19
   1   4   5   10.64    0.60
  -2  -4  -5   11.57    0.46
  -2  -4  -5    9.82    1.26
   2   4   5    9.00    0.64
   2   4   5    9.82    0.55
  -3  -4  -5   19.41    1.56
  -3  -4  -5   19.31    0.67
   3   4   5   20.75    0.72
   3   4   5   20.08    0.89
  -4  -4  -5    2.28    0.81
  -4  -4  -5    2.90    0.33
   4   4   5    3.05    0.53
  -5  -4  -5    2.25    0.37
  -5  -4  -5    2.24    0.97
   5   4   5    2.52    0.62
  -6  -4  -5   10.34    1.39
  -6  -4  -5    8.49    0.73
   6   4   5   10.81    0.91
  -8   5   5   24.45    1.36
   7  -5  -5    1.29    0.75
   7  -5  -5    1.56    0.67
  -7   5   5    1.42    0.71
   6  -5  -5   15.32    1.11
   6  -5  -5   15.70    0.98
  -6   5   5   15.05    1.06
   5  -5  -5    6.73    0.73
   5  -5  -5    7.46    0.63
  -5   5   5    6.63    0.63
   4  -5  -5    0.48    0.42
   4  -5  -5    0.17    0.51
  -4   5   5   -0.08    0.39
   3  -5  -5    0.12    0.46
   3  -5  -5    0.28    0.35
  -3   5   5    0.02    0.35
   2  -5  -5    1.82    0.36
   2  -5  -5    1.09    0.32
   2  -5  -5    1.39    0.48
  -2   5   5    1.63    0.34
   1  -5  -5    0.27    0.42
   1  -5  -5    0.98    0.40
   1  -5  -5   -0.04    0.29
  -1   5   5    0.24    0.23
   0  -5  -5    7.55    1.08
   0  -5  -5    7.85    0.43
   0  -5  -5    8.36    0.53
   0   5   5    7.31    0.67
  -1  -5  -5   -0.18    0.33
  -1  -5  -5   -0.09    0.55
  -1  -5  -5   -0.05    0.17
   1   5   5    0.23    0.28
  -2  -5  -5    4.57    0.34
  -2  -5  -5    4.58    0.75
   2   5   5    4.99    0.45
   2   5   5    4.89    0.36
  -3  -5  -5    0.20    0.22
  -3  -5  -5    0.17    0.64
   3   5   5    0.00    0.38
   3   5   5    0.54    0.27
  -4  -5  -5   -0.12    0.26
  -4  -5  -5   -0.32    0.79
   4   5   5   -0.15    0.47
  -5  -5  -5   22.37    0.85
  -5  -5  -5   23.17    2.07
   5   5   5   19.57    1.12
  -6  -5  -5    0.37    1.11
   6   5   5    0.38    0.68
   7  -6  -5    6.50    0.77
   7  -6  -5    6.09    0.85
  -7   6   5    6.74    0.84
   6  -6  -5   24.64    1.30
   6  -6  -5   24.18    1.12
  -6   6   5   25.41    1.24
   5  -6  -5    7.48    0.77
   5  -6  -5    7.21    0.65
  -5   6   5    8.55    0.69
   4  -6  -5    0.12    0.45
   4  -6  -5    0.35    0.54
  -4   6   5    0.87    0.44
   3  -6  -5    1.03    0.51
   3  -6  -5    1.17    0.40
  -3   6   5    1.14    0.38
   2  -6  -5    2.95    0.41
   2  -6  -5    3.59    0.41
   2  -6  -5    3.12    0.53
  -2   6   5    4.20    0.37
   1  -6  -5    4.05    0.58
   1  -6  -5    4.80    0.41
  -1   6   5    4.70    0.32
   0  -6  -5   39.85    1.93
   0  -6  -5   39.56    1.10
   0   6   5   38.18    1.25
  -1  -6  -5   13.04    0.46
  -1  -6  -5   12.05    0.67
  -1  -6  -5   12.27    1.29
   1   6   5   13.59    0.72
  -2  -6  -5   45.01    2.32
  -2  -6  -5   45.91    1.12
   2   6   5   44.86    1.35
   2   6   5   46.42    1.34
  -3  -6  -5   33.32    0.93
  -3  -6  -5   34.08    2.08
   3   6   5   33.41    1.19
  -4  -6  -5   17.10    1.83
   4   6   5   16.32    0.98
  -5  -6  -5   -0.25    0.99
   5   6   5    0.17    0.62
  -6  -6  -5    2.21    1.23
   6   6   5    1.55    0.72
   7  -7  -5    7.35    0.91
   7  -7  -5    6.76    0.80
  -7   7   5    8.24    0.86
   6  -7  -5   -0.07    0.58
   6  -7  -5   -0.29    0.71
  -6   7   5    0.46    0.64
   5  -7  -5    0.13    0.52
   5  -7  -5    0.46    0.65
  -5   7   5    0.32    0.55
   4  -7  -5   22.90    1.13
   4  -7  -5   21.85    0.93
  -4   7   5   21.52    1.03
   3  -7  -5    5.67    0.63
   3  -7  -5    7.14    0.63
  -3   7   5    5.94    0.50
   2  -7  -5    8.78    0.60
   2  -7  -5    5.97    0.58
  -2   7   5    9.57    0.62
   1  -7  -5    3.51    0.60
   1  -7  -5    3.74    0.40
  -1   7   5    3.30    0.30
  -1   7   5    4.11    0.47
   0  -7  -5   51.48    2.30
   0  -7  -5   47.86    1.33
   0   7   5   48.87    1.52
   0   7   5   51.19    1.23
  -1  -7  -5    1.70    0.39
  -1  -7  -5    1.09    0.19
  -1  -7  -5    1.15    0.66
   1   7   5    1.03    0.37
  -2  -7  -5    1.08    0.20
  -2  -7  -5    0.89    0.72
   2   7   5    0.59    0.39
   2   7   5    1.30    0.37
  -3  -7  -5   25.09    1.91
   3   7   5   24.45    1.06
  -4  -7  -5    5.31    1.12
   4   7   5    5.12    0.67
  -5  -7  -5    3.22    1.20
   5   7   5    2.79    0.70
  -6  -7  -5    5.03    1.39
   6   7   5    7.07    0.91
   7  -8  -5    3.47    0.72
  -7   8   5    4.12    0.83
   6  -8  -5    1.08    0.77
   6  -8  -5    0.00    0.59
  -6   8   5    0.23    0.66
   5  -8  -5    3.50    0.76
   5  -8  -5    3.69    0.62
  -5   8   5    2.32    0.64
   4  -8  -5    5.64    0.75
   4  -8  -5    5.73    0.61
  -4   8   5    4.84    0.56
   3  -8  -5   39.34    1.23
  -3   8   5   40.99    1.30
   2  -8  -5    2.37    0.52
   2  -8  -5    2.73    0.43
  -2   8   5    3.52    0.38
  -2   8   5    2.98    0.50
   1  -8  -5    8.05    0.60
   1  -8  -5    9.20    1.16
  -1   8   5    7.72    0.53
  -1   8   5    8.62    0.76
   0  -8  -5   14.23    1.38
   0  -8  -5   14.39    0.70
   0   8   5   14.00    0.83
   0   8   5   14.33    0.56
  -1  -8  -5    2.25    0.77
  -1  -8  -5    3.26    0.47
   1   8   5    2.57    0.45
  -2  -8  -5    0.48    0.76
   2   8   5    1.09    0.42
   2   8   5    1.09    0.44
  -3  -8  -5    0.66    0.86
   3   8   5    0.36    0.49
  -4  -8  -5    6.21    1.20
   4   8   5    7.21    0.75
  -5  -8  -5   11.64    1.56
   5   8   5   11.68    1.02
   7  -9  -5    1.43    0.70
  -7   9   5    0.88    0.78
   6  -9  -5    0.52    0.63
  -6   9   5    1.72    0.71
   5  -9  -5    1.17    0.58
  -5   9   5    1.78    0.63
   4  -9  -5    0.47    0.53
  -4   9   5    0.70    0.49
  -4   9   5    0.18    0.59
   3  -9  -5    1.35    0.48
  -3   9   5    0.46    0.53
  -3   9   5    0.71    0.43
   2  -9  -5   13.74    0.76
   2  -9  -5   12.81    1.19
  -2   9   5   14.05    0.92
  -2   9   5   14.71    0.77
   1  -9  -5    5.91    0.50
   1  -9  -5    5.12    0.77
  -1   9   5    5.40    0.37
  -1   9   5    5.94    0.59
   0  -9  -5   54.02    2.54
   0  -9  -5   53.09    1.46
   0   9   5   51.09    1.67
  -1  -9  -5    1.60    0.46
  -1  -9  -5    0.82    0.80
   1   9   5    1.26    0.46
  -2  -9  -5    3.86    0.96
   2   9   5    3.78    0.55
   2   9   5    4.26    0.54
  -3  -9  -5   11.09    1.33
   3   9   5   11.36    0.90
  -4  -9  -5   18.16    2.09
   4   9   5   19.69    1.11
  -5  -9  -5    0.93    1.26
   5   9   5    1.25    0.71
   7 -10  -5   16.33    1.12
  -7  10   5   18.84    1.31
  -7  10   5   19.97    1.31
   6 -10  -5   -0.73    0.61
  -6  10   5    0.37    0.75
  -6  10   5   -0.67    0.68
   5 -10  -5   -0.22    0.57
  -5  10   5   -1.23    0.60
  -5  10   5    0.31    0.70
   4 -10  -5    0.66    0.54
  -4  10   5    1.19    0.65
  -4  10   5    0.72    0.55
   3 -10  -5    6.85    0.62
  -3  10   5    6.41    0.71
  -3  10   5    5.73    0.54
   2 -10  -5   51.02    1.52
  -2  10   5   54.55    1.47
  -2  10   5   54.15    1.76
   1 -10  -5   -0.14    0.44
   1 -10  -5   -0.61    0.68
  -1  10   5    0.19    0.51
   0 -10  -5    8.21    1.04
   0 -10  -5    8.93    0.69
   0  10   5    9.52    0.88
  -1 -10  -5    6.51    0.62
  -1 -10  -5    6.41    1.06
   1  10   5    6.92    0.66
  -2 -10  -5    9.78    1.28
   2  10   5    9.81    0.94
   2  10   5   10.72    0.85
  -3 -10  -5   35.29    2.48
   3  10   5   34.04    1.32
  -4 -10  -5    7.25    1.41
   4  10   5    6.42    0.79
  -5 -10  -5   -0.06    1.28
   5  10   5    0.40    0.73
   6 -11  -5   14.95    1.02
  -6  11   5   16.63    1.21
  -6  11   5   18.10    1.30
   5 -11  -5    6.78    0.78
  -5  11   5    8.42    0.90
  -5  11   5    6.99    0.75
   4 -11  -5   -0.32    0.58
  -4  11   5    0.45    0.55
  -4  11   5    0.15    0.69
   3 -11  -5  154.23    3.72
  -3  11   5  157.63    4.20
  -3  11   5  156.05    3.67
   2 -11  -5    5.29    0.60
  -2  11   5    5.50    0.70
   1 -11  -5    4.12    0.88
   1 -11  -5    4.57    0.56
  -1  11   5    2.91    0.63
   0 -11  -5    4.81    1.02
   0 -11  -5    5.50    0.59
   0  11   5    5.75    0.69
  -1 -11  -5   12.01    1.80
  -1 -11  -5   12.12    0.84
   1  11   5   11.99    1.02
  -2 -11  -5   49.87    2.91
   2  11   5   49.27    1.73
  -3 -11  -5   22.50    2.33
   3  11   5   22.41    1.15
  -4 -11  -5   -0.06    1.24
   4  11   5   -0.01    0.66
  -6  12   5   12.59    1.15
  -6  12   5   12.40    1.25
   5 -12  -5    0.30    0.64
  -5  12   5    0.42    0.63
  -5  12   5    0.56    0.79
   4 -12  -5    1.08    0.65
  -4  12   5    1.40    0.76
   3 -12  -5   50.87    1.56
  -3  12   5   48.34    1.79
   2 -12  -5    5.07    0.65
  -2  12   5    6.20    0.79
   1 -12  -5    1.28    0.88
   1 -12  -5    0.93    0.54
  -1  12   5    0.00    0.65
   0 -12  -5    5.81    1.13
   0 -12  -5    7.37    0.68
   0  12   5    6.61    0.76
  -1 -12  -5    1.45    1.10
  -1 -12  -5    1.19    0.59
   1  12   5    1.30    0.64
  -2 -12  -5   25.24    2.35
   2  12   5   23.54    1.31
  -3 -12  -5   52.96    3.14
   3  12   5   48.36    1.69
  -4 -12  -5    3.22    1.44
   4  12   5    1.74    0.76
   5 -13  -5    0.11    0.66
  -5  13   5    0.48    0.83
   4 -13  -5    2.74    0.69
  -4  13   5    4.14    0.86
   3 -13  -5   10.10    0.89
  -3  13   5    9.49    0.95
   2 -13  -5    0.25    0.59
  -2  13   5    0.28    0.69
   1 -13  -5    5.00    0.66
   1 -13  -5    4.28    1.05
  -1  13   5    5.99    0.83
   0 -13  -5   14.51    1.95
   0 -13  -5   12.92    0.91
   0  13   5   13.78    1.13
  -1 -13  -5    1.14    0.64
  -1 -13  -5    2.29    1.20
   1  13   5    1.27    0.71
  -2 -13  -5   41.47    2.83
   2  13   5   37.74    1.64
  -3 -13  -5   43.21    3.06
   3  13   5   42.13    1.58
   5 -14  -5    1.02    0.74
  -5  14   5    1.14    0.91
   4 -14  -5   -0.35    0.67
  -4  14   5   -0.24    0.83
   3 -14  -5    0.49    0.65
  -3  14   5    0.79    0.80
   2 -14  -5    0.44    0.61
  -2  14   5    1.00    0.80
   1 -14  -5   40.91    1.43
  -1  14   5   44.25    1.70
   0 -14  -5    8.98    1.41
   0 -14  -5    8.87    0.83
   0  14   5   10.65    0.98
  -1 -14  -5   -0.11    0.65
  -1 -14  -5    0.08    1.22
   1  14   5   -0.41    0.72
  -2 -14  -5   26.61    2.48
   2  14   5   25.26    1.44
   4 -15  -5    0.41    0.70
  -4  15   5    0.07    0.89
   3 -15  -5    0.85    0.68
  -3  15   5   -0.14    0.85
   2 -15  -5    0.11    0.65
  -2  15   5   -0.31    0.82
   1 -15  -5   14.87    1.02
  -1  15   5   16.96    1.26
   0 -15  -5   14.75    1.00
   0 -15  -5   14.97    2.05
   0  15   5   14.48    1.29
  -1 -15  -5   -0.42    0.69
  -1 -15  -5    1.33    1.35
   1  15   5   -1.05    0.77
  -3  16   5   -0.51    0.89
   2 -16  -5   -0.44    0.66
  -2  16   5    0.40    0.86
   1 -16  -5    9.25    0.87
  -1  16   5   10.90    1.10
   0 -16  -5   13.02    1.01
   0  16   5   12.56    1.29
   0  18  -6   16.14    1.38
   0 -18   6   13.16    0.93
   0 -18   6   14.71    2.16
  -1  18  -6   -0.65    0.93
   1 -18   6    0.40    0.57
   2  17  -6   -0.61    0.81
  -2 -17   6   -1.51    1.40
   1  17  -6   18.75    1.38
  -1 -17   6   16.84    2.22
  -1 -17   6   16.26    0.98
   0  17  -6   11.45    1.12
   0 -17   6    5.65    1.62
   0 -17   6    9.39    0.82
  -1  17  -6    0.11    0.87
   1 -17   6    0.66    0.53
  -2  17  -6    4.27    0.98
   2 -17   6    3.83    0.63
  -3  17  -6   14.23    1.41
   3 -17   6   12.19    0.93
   3  16  -6    7.84    0.76
   3  16  -6    8.50    1.02
  -3 -16   6    8.52    1.95
   2  16  -6    8.86    1.00
  -2 -16   6    9.19    1.96
   1  16  -6   12.25    1.28
  -1 -16   6   11.56    0.85
  -1 -16   6    6.37    1.73
   0  16  -6   13.03    1.25
  -1  16  -6    1.75    0.86
   1 -16   6    2.43    0.54
  -2  16  -6    4.05    0.92
   2 -16   6    4.36    0.59
  -3  16  -6   22.81    1.44
   3 -16   6   21.39    1.02
  -4  16  -6    3.70    0.93
   4 -16   6    3.34    0.66
   3  15  -6   32.26    1.58
   3  15  -6   31.41    1.24
  -3 -15   6   34.09    2.98
   2  15  -6    1.67    0.78
  -2 -15   6   -3.03    1.53
   1  15  -6   37.38    1.66
  -1 -15   6   36.31    1.25
   0  15  -6    0.75    0.76
   0 -15   6    0.43    0.45
  -1  15  -6    0.16    0.75
   1 -15   6    0.76    0.46
  -3  15  -6   13.28    1.08
   3 -15   6   13.11    0.89
  -4  15  -6    6.23    0.91
   4 -15   6    4.37    0.64
   4  14  -6   17.43    1.28
   4  14  -6   16.40    0.99
  -4 -14   6   18.36    2.14
   3  14  -6    1.95    0.57
   3  14  -6    2.34    0.76
  -3 -14   6    0.84    1.46
   2  14  -6    1.72    0.72
  -2 -14   6    0.42    1.38
   1  14  -6    8.70    0.89
  -1 -14   6    8.79    0.73
   0  14  -6   10.78    1.14
   0 -14   6   12.84    0.74
  -2  14  -6   -0.48    0.68
   2 -14   6    0.10    0.45
  -3  14  -6   13.89    1.04
   3 -14   6   13.98    0.83
  -4  14  -6    0.91    0.73
  -4  14  -6    1.14    0.42
   4 -14   6    0.86    0.55
  -5  14  -6    0.19    0.48
   5 -14   6   -1.12    0.56
   5  13  -6    4.39    0.82
   5  13  -6    5.38    0.73
  -5 -13   6    3.93    1.68
   4  13  -6    5.10    0.64
   4  13  -6    4.85    0.81
  -4 -13   6    6.15    1.62
   3  13  -6   13.06    1.15
   3  13  -6   12.19    0.83
  -3 -13   6   12.35    1.71
   2  13  -6   20.42    1.24
   1  13  -6    5.70    0.77
  -1 -13   6    5.55    0.51
  -1 -13   6    1.97    1.55
   0  13  -6   19.01    1.20
   0 -13   6   18.98    0.79
  -2  13  -6    0.00    0.62
   2 -13   6    0.72    1.03
   2 -13   6    0.26    0.41
  -4  13  -6    4.56    0.50
  -4  13  -6    6.07    0.79
   4 -13   6    4.67    0.62
  -5  13  -6   28.13    1.15
   5 -13   6   26.54    1.16
   5  12  -6    0.95    0.61
   5  12  -6    1.29    0.70
  -5 -12   6    1.71    1.44
   4  12  -6   74.07    2.38
   4  12  -6   72.76    2.05
  -4 -12   6   75.62    3.85
   3  12  -6   14.37    1.09
   3  12  -6   16.48    0.86
  -3 -12   6   11.29    1.63
   2  12  -6    0.80    0.61
   1  12  -6   35.16    1.46
  -1 -12   6   36.37    2.45
  -1 -12   6   37.20    1.11
   0  12  -6   -0.12    0.51
   0 -12   6    0.00    0.31
  -1  12  -6   21.66    1.17
   1 -12   6   22.01    0.82
  -2  12  -6    4.44    0.36
  -2  12  -6    6.29    0.69
   2 -12   6    5.72    0.50
  -3  12  -6    4.51    0.43
  -3  12  -6    5.73    0.70
   3 -12   6    5.10    0.53
   3 -12   6    3.81    0.68
  -4  12  -6   15.25    1.13
  -4  12  -6   15.14    0.84
   4 -12   6   15.76    0.91
  -5  12  -6    8.81    0.69
   5 -12   6    7.40    0.72
  -6  12  -6    2.50    0.63
   6 -12   6    1.50    0.65
   6  11  -6    1.53    0.67
  -6 -11   6    2.21    1.46
   5  11  -6   30.48    1.42
   5  11  -6   29.22    1.25
  -5 -11   6   27.45    2.53
   4  11  -6    1.46    0.53
   4  11  -6    1.20    0.65
  -4 -11   6    2.29    1.25
   3  11  -6    4.74    0.53
   3  11  -6    5.72    0.70
  -3 -11   6    3.54    1.15
   2  11  -6    1.00    0.54
  -2 -11   6   -0.25    0.93
   1  11  -6    1.19    0.51
  -1 -11   6    0.83    0.33
   0  11  -6    1.44    0.49
   0 -11   6    1.82    1.41
   0 -11   6    2.15    0.33
  -1  11  -6   21.98    1.14
  -1  11  -6   22.27    0.67
   1 -11   6   21.85    0.79
  -2  11  -6    0.64    0.26
  -2  11  -6    0.18    0.50
   2 -11   6    0.62    0.54
   2 -11   6    0.42    0.34
  -3  11  -6   14.58    1.05
  -3  11  -6   15.30    0.72
   3 -11   6   16.33    1.29
   3 -11   6   13.90    0.76
  -4  11  -6    5.18    0.66
  -4  11  -6    4.90    0.51
   4 -11   6    3.97    0.57
  -5  11  -6   57.68    1.70
   5 -11   6   55.74    1.73
  -6  11  -6    2.20    0.60
   6 -11   6    2.71    0.64
   6  10  -6    2.28    0.66
  -6 -10   6    1.97    1.36
   5  10  -6    1.39    0.64
   5  10  -6    1.46    0.58
  -5 -10   6    2.12    1.28
   4  10  -6   13.65    0.86
   4  10  -6   13.23    1.05
  -4 -10   6   13.25    1.56
   3  10  -6   18.79    1.07
   3  10  -6   20.72    0.88
  -3 -10   6   18.98    1.89
   2  10  -6    4.98    0.62
   2  10  -6    6.16    0.47
   1  10  -6   13.15    0.47
   1  10  -6   14.17    0.92
  -1 -10   6   15.10    1.62
  -1 -10   6   11.74    0.60
   0  10  -6   23.52    1.07
   0  10  -6   21.74    0.63
   0 -10   6   21.41    0.73
  -1  10  -6    7.13    0.41
  -1  10  -6    8.30    0.63
   1 -10   6    7.73    0.54
  -2  10  -6   15.17    0.95
  -2  10  -6   15.47    0.61
   2 -10   6   14.89    0.69
  -3  10  -6    9.25    0.67
  -3  10  -6    8.65    0.60
   3 -10   6   11.95    1.46
   3 -10   6    8.30    0.65
  -4  10  -6   31.27    1.30
  -4  10  -6   29.49    1.08
   4 -10   6   36.13    2.00
   4 -10   6   30.06    1.12
  -5  10  -6   32.81    1.19
   5 -10   6   31.01    1.23
  -6  10  -6    1.30    0.58
   6 -10   6    1.41    0.60
   6   9  -6    4.91    0.71
  -6  -9   6    5.16    1.36
   5   9  -6    3.45    0.61
   5   9  -6    3.30    0.67
  -5  -9   6    4.37    1.27
   4   9  -6    0.15    0.44
   4   9  -6    0.69    0.56
  -4  -9   6   -1.75    0.93
   3   9  -6   14.69    0.96
   3   9  -6   14.03    0.72
  -3  -9   6   12.17    1.27
   2   9  -6   93.83    2.23
   2   9  -6   90.73    2.62
  -2  -9   6   94.85    3.91
  -2  -9   6   94.77    2.17
   1   9  -6    7.87    0.80
   1   9  -6    8.17    0.39
  -1  -9   6    9.79    1.39
  -1  -9   6    8.33    0.49
   0   9  -6   11.28    0.86
   0   9  -6   12.20    0.45
   0  -9   6   11.95    0.53
  -1   9  -6  124.84    3.31
  -1   9  -6  123.28    2.82
   1  -9   6  126.44    2.85
  -2   9  -6   21.79    0.74
  -2   9  -6   21.19    1.00
   2  -9   6   22.35    0.80
  -3   9  -6   10.29    0.82
  -3   9  -6    9.12    0.61
   3  -9   6   12.09    1.40
   3  -9   6    9.30    0.64
  -4   9  -6   19.13    0.90
  -4   9  -6   20.12    1.01
   4  -9   6   19.41    0.91
   4  -9   6   20.45    1.56
  -5   9  -6   13.94    0.89
   5  -9   6   12.12    0.90
  -6   9  -6   13.96    0.97
   6  -9   6   12.13    0.95
   6   8  -6   12.32    1.06
   6   8  -6    9.25    0.81
  -6  -8   6   10.23    1.46
   5   8  -6    0.50    0.52
   5   8  -6    1.02    0.60
  -5  -8   6   -0.45    1.05
   4   8  -6    1.42    0.45
   4   8  -6    0.93    0.53
  -4  -8   6    1.76    0.90
  -4  -8   6    0.57    0.37
   3   8  -6    6.90    0.64
   3   8  -6    7.11    0.61
  -3  -8   6    6.97    1.00
  -3  -8   6    7.29    0.64
   2   8  -6   22.66    0.77
   2   8  -6   19.71    0.99
  -2  -8   6   23.35    1.68
  -2  -8   6   23.15    0.75
   1   8  -6   81.48    1.82
   1   8  -6   78.00    2.23
  -1  -8   6   77.42    1.85
   0   8  -6   16.19    0.89
   0   8  -6   15.64    0.52
   0  -8   6   16.32    0.56
  -1   8  -6   26.03    0.74
  -1   8  -6   25.28    1.04
   1  -8   6   25.22    0.77
  -2   8  -6   78.96    2.20
  -2   8  -6   78.46    1.91
   2  -8   6   78.73    1.93
   2  -8   6   83.01    3.28
  -3   8  -6    1.51    0.39
  -3   8  -6    1.70    0.33
   3  -8   6    2.07    0.58
   3  -8   6    1.55    0.38
  -4   8  -6   14.73    0.85
  -4   8  -6   16.31    0.83
   4  -8   6   15.57    0.85
   4  -8   6   17.57    1.40
  -5   8  -6    2.02    0.48
   5  -8   6    1.75    0.67
   5  -8   6    1.60    0.53
  -6   8  -6    0.59    0.53
   6  -8   6    1.30    0.61
  -7   8  -6    0.78    0.62
   7  -8   6    1.02    0.67
   7   7  -6    0.53    0.64
  -7  -7   6    0.96    1.09
   6   7  -6    0.60    0.59
   6   7  -6    1.63    0.65
  -6  -7   6    0.83    1.05
   5   7  -6    1.32    0.53
   5   7  -6    1.22    0.58
  -5  -7   6    1.91    0.99
  -5  -7   6    1.36    0.49
   4   7  -6    0.26    0.39
   4   7  -6    0.20    0.48
  -4  -7   6    0.07    0.79
  -4  -7   6   -0.11    0.36
   3   7  -6   13.69    0.70
   3   7  -6   13.41    0.88
  -3  -7   6   15.44    0.72
  -3  -7   6   16.34    1.45
   2   7  -6   39.19    1.36
   2   7  -6   41.45    1.10
  -2  -7   6   43.25    2.25
  -2  -7   6   41.34    1.11
   1   7  -6   35.74    1.25
   1   7  -6   35.75    0.92
  -1  -7   6   36.73    0.94
   0   7  -6    4.66    0.48
   0   7  -6    4.71    0.37
   0  -7   6    4.71    0.38
  -2   7  -6   41.05    1.31
  -2   7  -6   41.61    1.12
   2  -7   6   42.11    1.14
   2  -7   6   42.22    1.99
  -3   7  -6   19.93    0.77
  -3   7  -6   21.52    0.88
   3  -7   6   21.63    0.84
   3  -7   6   20.60    1.41
  -4   7  -6    9.03    0.67
   4  -7   6    9.17    1.21
   4  -7   6    9.68    0.75
  -5   7  -6    9.33    0.80
   5  -7   6    9.54    0.83
   5  -7   6    9.05    1.32
  -6   7  -6    1.23    0.54
   6  -7   6    1.34    0.61
  -7   7  -6    3.01    0.65
   7  -7   6    2.22    0.71
   7   6  -6    6.84    0.79
  -7  -6   6    5.16    1.17
   6   6  -6    4.24    0.71
   6   6  -6    4.40    0.67
  -6  -6   6    3.78    0.63
  -6  -6   6    3.81    1.08
   5   6  -6    9.14    0.81
   5   6  -6    8.91    0.92
  -5  -6   6    9.75    0.66
  -5  -6   6    7.88    1.13
   4   6  -6   25.93    1.14
   4   6  -6   27.10    1.00
  -4  -6   6   25.52    1.86
  -4  -6   6   27.37    1.04
   3   6  -6   14.02    0.66
   3   6  -6   12.74    0.84
  -3  -6   6   12.50    0.70
  -3  -6   6   14.79    1.35
   2   6  -6   85.02    2.35
   2   6  -6   84.81    1.98
  -2  -6   6   83.74    2.00
   1   6  -6   12.04    0.78
   1   6  -6   12.62    0.49
  -1  -6   6   12.29    0.47
   0   6  -6   -0.25    0.32
   0   6  -6    0.21    0.18
   0  -6   6    0.26    0.17
  -1   6  -6  106.00    2.39
  -1   6  -6  103.01    2.75
   1  -6   6  107.24    4.03
   1  -6   6  103.18    2.38
  -2   6  -6   26.01    0.80
  -2   6  -6   24.40    0.91
   2  -6   6   25.60    1.45
   2  -6   6   25.05    0.84
  -3   6  -6   18.74    0.74
  -3   6  -6   16.97    0.76
   3  -6   6   19.30    1.34
   3  -6   6   19.01    0.76
  -4   6  -6   31.55    1.07
   4  -6   6   32.24    1.79
   4  -6   6   30.30    1.11
  -5   6  -6    0.21    0.41
   5  -6   6    0.07    0.62
   5  -6   6    0.46    0.50
  -6   6  -6    7.60    0.67
   6  -6   6    7.02    0.78
  -7   6  -6    2.91    0.64
   7  -6   6    3.22    0.76
   7   5  -6    9.50    0.84
  -7  -5   6    9.49    0.83
   6   5  -6   21.21    1.18
   6   5  -6   19.51    1.06
  -6  -5   6   19.70    1.94
  -6  -5   6   19.89    1.15
   5   5  -6   -0.10    0.52
   5   5  -6   -0.03    0.47
  -5  -5   6    0.45    0.80
  -5  -5   6   -0.18    0.43
   4   5  -6    7.72    0.66
   4   5  -6    7.50    0.79
  -4  -5   6    9.47    1.35
  -4  -5   6    7.88    0.73
   3   5  -6   12.60    0.62
   3   5  -6   11.48    0.76
  -3  -5   6   10.90    0.67
  -3  -5   6   10.47    1.03
   2   5  -6    0.23    0.25
   2   5  -6    0.39    0.39
  -2  -5   6    0.49    0.24
  -2  -5   6   -0.38    0.74
   1   5  -6   23.30    0.94
   1   5  -6   24.30    0.69
   0   5  -6    3.25    0.22
   0   5  -6    3.11    0.37
   0  -5   6    3.30    0.20
   0  -5   6    1.91    0.58
  -1   5  -6   27.73    0.96
  -1   5  -6   27.74    0.80
   1  -5   6   30.25    0.81
   1  -5   6   29.34    1.51
  -2   5  -6   30.72    1.03
  -2   5  -6   31.53    0.91
   2  -5   6   32.83    1.64
   2  -5   6   32.20    0.96
  -3   5  -6    2.03    0.28
  -3   5  -6    2.12    0.30
   3  -5   6    1.32    0.52
   3  -5   6    1.97    0.38
  -4   5  -6   38.35    1.18
   4  -5   6   37.90    1.24
   4  -5   6   38.63    2.00
  -5   5  -6   22.95    0.96
   5  -5   6   20.10    1.05
   5  -5   6   21.73    1.66
  -6   5  -6    8.41    0.67
   6  -5   6    8.27    0.79
   6  -5   6    6.51    0.95
  -7   5  -6    0.96    0.59
   7  -5   6    1.06    0.70
   7   4  -6    4.46    0.73
  -7  -4   6    5.13    0.73
   6   4  -6    0.44    0.60
   6   4  -6    0.73    0.54
  -6  -4   6    0.28    0.82
  -6  -4   6    0.22    0.55
   5   4  -6   39.24    1.29
   5   4  -6   39.18    1.47
  -5  -4   6   39.34    1.34
  -5  -4   6   38.51    2.14
   4   4  -6   36.90    1.35
   4   4  -6   37.53    1.17
  -4  -4   6   38.73    1.98
  -4  -4   6   36.90    1.21
   3   4  -6    0.98    0.31
   3   4  -6    0.80    0.42
  -3  -4   6    1.16    0.31
  -3  -4   6    2.04    0.65
   2   4  -6   50.55    1.52
   2   4  -6   51.43    1.23
  -2  -4   6   47.14    1.30
   1   4  -6    2.30    0.17
   1   4  -6    2.29    0.38
   1   4  -6    2.11    0.21
   0   4  -6    1.64    0.31
   0   4  -6    1.82    0.19
   0  -4   6    2.37    0.22
   0  -4   6    1.66    0.44
  -1   4  -6    8.65    0.42
  -1   4  -6    8.51    0.56
   1  -4   6    8.43    0.44
   1  -4   6    8.38    0.97
  -2   4  -6  104.76    2.41
  -2   4  -6  101.20    2.63
   2  -4   6  104.93    2.43
   2  -4   6  104.07    3.97
  -3   4  -6   15.64    0.59
  -3   4  -6   15.31    0.66
   3  -4   6   15.13    1.26
   3  -4   6   15.87    0.75
  -4   4  -6    5.28    0.43
   4  -4   6    5.01    0.53
   4  -4   6    4.46    0.72
  -5   4  -6   67.70    1.81
   5  -4   6   61.92    1.87
   5  -4   6   66.16    2.93
  -6   4  -6    1.77    0.50
   6  -4   6    1.47    0.78
   6  -4   6    2.49    0.64
  -7   4  -6    0.49    0.55
   7  -4   6   -0.14    0.67
   7   3  -6   12.53    1.03
  -7  -3   6   13.18    1.13
   6   3  -6    9.79    0.84
   6   3  -6    9.95    0.95
  -6  -3   6    8.59    1.02
  -6  -3   6    9.37    0.75
   5   3  -6   15.78    0.86
   5   3  -6   15.74    1.00
  -5  -3   6   15.50    1.47
  -5  -3   6   16.32    0.96
   4   3  -6    2.33    0.50
   4   3  -6    3.08    0.40
  -4  -3   6    2.97    0.41
  -4  -3   6    3.38    0.67
   3   3  -6    4.12    0.52
   3   3  -6    4.20    0.37
  -3  -3   6    4.17    0.40
   2   3  -6   13.27    0.51
   2   3  -6   14.01    0.79
  -2  -3   6   13.96    0.65
   1   3  -6   -0.06    0.17
   1   3  -6   -0.08    0.29
   0   3  -6    1.89    0.31
   0   3  -6    2.00    0.20
   0  -3   6    1.59    0.42
  -1   3  -6   92.05    2.16
  -1   3  -6   95.61    2.42
   1  -3   6   95.35    2.15
   1  -3   6   95.50    3.58
  -2   3  -6    0.37    0.22
  -2   3  -6   -0.05    0.22
   2  -3   6    0.25    0.28
   2  -3   6   -0.04    0.47
  -3   3  -6    4.73    0.36
   3  -3   6    5.07    0.44
   3  -3   6    4.73    0.67
  -4   3  -6    0.33    0.30
   4  -3   6    0.71    0.41
  -5   3  -6    1.50    0.68
  -5   3  -6    1.68    0.41
   5  -3   6    2.26    0.55
  -6   3  -6    0.67    0.48
  -6   3  -6    0.81    0.74
   6  -3   6    1.05    0.61
  -7   3  -6   12.91    1.00
   7  -3   6   14.51    1.15
   7   2  -6    2.93    0.69
  -7  -2   6    2.40    0.69
   6   2  -6    5.59    0.64
   6   2  -6    6.47    0.74
  -6  -2   6    6.51    0.70
   5   2  -6    1.87    0.47
   5   2  -6    3.27    0.58
  -5  -2   6    2.75    0.68
  -5  -2   6    1.97    0.48
   4   2  -6   11.55    0.84
   4   2  -6   11.80    0.66
  -4  -2   6   11.98    0.81
  -4  -2   6   13.45    1.19
   3   2  -6    0.30    0.42
   3   2  -6   -0.02    0.28
  -3  -2   6    0.23    0.31
   2   2  -6    0.62    0.36
   2   2  -6    1.28    0.23
  -2  -2   6    1.26    0.27
   1   2  -6   27.43    0.97
   1   2  -6   27.76    0.78
  -1  -2   6   28.48    1.39
   0   2  -6   49.17    1.35
   0   2  -6   48.59    1.16
   0  -2   6   44.55    1.08
   0  -2   6   48.94    1.98
  -1   2  -6    5.03    0.37
  -1   2  -6    5.42    0.43
   1  -2   6    4.80    0.57
   1  -2   6    5.85    0.40
  -2   2  -6   23.19    0.73
   2  -2   6   24.03    0.81
  -3   2  -6   90.38    2.17
  -3   2  -6   90.71    3.61
   3  -2   6   92.26    2.24
  -4   2  -6   17.98    1.42
  -4   2  -6   17.92    0.76
   4  -2   6   18.87    0.87
  -5   2  -6   16.43    1.52
  -5   2  -6   16.44    0.86
   5  -2   6   16.37    0.96
  -6   2  -6   -0.20    0.44
  -6   2  -6    0.26    0.76
   6  -2   6    0.54    0.61
  -7   2  -6    1.18    0.55
  -7   2  -6    1.58    0.89
   7  -2   6    1.88    0.73
   8   1  -6    9.17    0.91
  -8  -1   6   10.48    0.98
   7   1  -6   13.06    1.03
  -7  -1   6   13.52    1.16
   6   1  -6    7.36    0.70
   6   1  -6    7.76    0.76
  -6  -1   6    7.44    0.71
   5   1  -6    1.32    0.44
   5   1  -6    1.21    0.53
  -5  -1   6    0.71    0.56
  -5  -1   6    0.91    0.46
   4   1  -6    3.32    0.51
   4   1  -6    2.69    0.40
  -4  -1   6    3.35    0.57
  -4  -1   6    3.44    0.44
   3   1  -6   11.54    0.59
   3   1  -6   12.34    0.82
  -3  -1   6   14.78    1.09
  -3  -1   6   12.76    0.73
   2   1  -6    0.36    0.36
   2   1  -6    0.40    0.23
  -2  -1   6    0.29    0.25
  -2  -1   6   -0.15    0.17
   1   1  -6    0.27    0.14
   1   1  -6   -0.05    0.31
   1   1  -6   -0.07    0.18
  -1  -1   6    0.20    0.33
   0   1  -6    3.95    0.34
   0   1  -6    4.15    0.34
   0  -1   6    3.71    0.47
   0  -1   6    4.29    0.29
  -1   1  -6   23.13    0.67
  -1   1  -6   22.99    0.74
   1  -1   6   22.71    0.70
  -2   1  -6  165.99    3.75
  -2   1  -6  168.72    6.13
   2  -1   6  167.27    3.79
  -3   1  -6    1.41    0.55
  -3   1  -6    1.93    0.27
   3  -1   6    1.87    0.37
  -4   1  -6    0.16    0.56
  -4   1  -6   -0.04    0.28
   4  -1   6   -0.22    0.40
  -5   1  -6    0.05    0.68
  -5   1  -6    0.00    0.36
   5  -1   6    0.02    0.49
  -6   1  -6    1.84    0.84
  -6   1  -6    1.84    0.50
   6  -1   6    2.18    0.65
  -7   1  -6   -0.10    0.85
  -7   1  -6   -0.38    0.51
   7  -1   6    0.80    0.69
   8   0  -6    2.78    0.77
  -8   0   6    2.19    0.80
   7   0  -6   -0.28    0.61
  -7   0   6   -0.50    0.64
   6   0  -6    2.90    0.61
   6   0  -6    2.80    0.65
  -6   0   6    2.32    0.61
   5   0  -6    0.23    0.51
   5   0  -6    0.52    0.44
  -5   0   6    0.38    0.49
  -5   0   6    0.66    0.44
   4   0  -6    4.31    0.54
   4   0  -6    4.03    0.44
  -4   0   6    4.41    0.47
  -4   0   6    4.84    0.55
   3   0  -6   82.25    1.97
   3   0  -6   81.60    2.30
  -3   0   6   77.66    2.03
  -3   0   6   86.19    3.07
   2   0  -6  166.61    3.45
   2   0  -6  154.56    3.97
  -2   0   6  143.44    3.49
   1   0  -6   82.24    2.21
   1   0  -6   84.68    1.93
   1   0  -6   83.16    1.83
  -1   0   6   80.09    3.04
   0   0  -6   32.79    1.02
   0   0  -6   32.51    0.86
   0   0   6   32.07    1.48
  -1   0  -6   11.71    0.46
  -1   0  -6   12.22    0.53
  -1   0  -6   11.34    1.05
   1   0   6   11.71    0.51
  -2   0  -6    2.90    0.59
  -2   0  -6    2.27    0.25
   2   0   6    3.44    0.37
  -3   0  -6   89.40    3.68
  -3   0  -6   93.65    2.19
   3   0   6   93.73    2.28
  -4   0  -6   86.71    3.67
  -4   0  -6   90.28    2.18
   4   0   6   88.86    2.29
  -5   0  -6    1.14    0.39
  -5   0  -6    0.92    0.74
   5   0   6    1.05    0.54
  -6   0  -6   13.77    1.72
  -6   0  -6   15.01    0.90
   6   0   6   14.02    1.05
  -7   0  -6   -0.04    0.50
  -7   0  -6   -0.12    0.89
   7   0   6    0.29    0.69
   8  -1  -6    5.64    0.82
  -8   1   6    6.76    0.89
   7  -1  -6   14.87    1.06
  -7   1   6   13.44    1.13
   6  -1  -6    9.84    0.97
   6  -1  -6    9.44    0.84
  -6   1   6    7.90    0.73
   5  -1  -6    6.75    0.67
   5  -1  -6    6.06    0.57
  -5   1   6    6.63    0.57
   4  -1  -6    0.57    0.35
   4  -1  -6    0.58    0.46
  -4   1   6    1.01    0.38
  -4   1   6    0.35    0.37
   3  -1  -6   13.05    0.82
   3  -1  -6   11.15    0.62
  -3   1   6   14.06    0.79
  -3   1   6   11.66    0.96
   2  -1  -6    0.17    0.25
   2  -1  -6    0.20    0.38
  -2   1   6    0.18    0.26
   1  -1  -6  106.52    2.41
   1  -1  -6  110.72    2.49
   1  -1  -6  109.40    2.83
  -1   1   6  108.41    3.93
   0  -1  -6   57.97    2.31
   0  -1  -6   57.28    1.59
   0  -1  -6   56.21    1.36
   0  -1  -6   56.89    1.35
  -1  -1  -6   14.22    0.52
  -1  -1  -6   16.25    1.19
  -1  -1  -6   15.89    0.62
   1   1   6   14.74    0.57
  -2  -1  -6  143.19    5.30
  -2  -1  -6  142.49    3.19
   2   1   6  138.71    3.25
  -3  -1  -6    6.23    0.48
  -3  -1  -6    8.45    1.16
   3   1   6    8.29    0.64
  -4  -1  -6   37.97    2.11
  -4  -1  -6   37.72    1.12
   4   1   6   38.65    1.28
  -5  -1  -6    9.51    0.71
  -5  -1  -6    7.67    1.08
   5   1   6    8.33    0.74
  -6  -1  -6   22.86    1.02
  -6  -1  -6   22.74    2.03
   6   1   6   22.03    1.20
  -7  -1  -6   14.92    0.98
  -7  -1  -6   17.22    1.93
   7   1   6   16.44    1.17
   8  -2  -6   20.18    1.21
  -8   2   6   21.05    1.31
   7  -2  -6   -0.20    0.67
   7  -2  -6   -0.01    0.61
  -7   2   6   -0.80    0.65
   6  -2  -6   13.80    0.88
   6  -2  -6   12.64    1.02
  -6   2   6   12.47    1.03
   5  -2  -6   53.21    1.53
   5  -2  -6   52.68    1.74
  -5   2   6   52.71    1.60
   4  -2  -6    1.65    0.51
   4  -2  -6    1.09    0.39
  -4   2   6    1.15    0.40
   3  -2  -6    2.76    0.39
   3  -2  -6    2.41    0.51
  -3   2   6    2.70    0.40
   2  -2  -6   59.16    1.72
   2  -2  -6   57.08    1.42
  -2   2   6   59.48    2.18
  -2   2   6   56.99    1.51
   1  -2  -6    3.73    0.29
   1  -2  -6    3.97    0.44
   1  -2  -6    4.22    0.28
   0  -2  -6    6.21    0.39
   0  -2  -6    6.46    0.87
   0  -2  -6    6.36    0.56
   0  -2  -6    6.79    0.43
  -1  -2  -6   23.36    0.79
  -1  -2  -6   23.88    0.69
  -1  -2  -6   23.54    1.42
   1   2   6   23.69    0.77
  -2  -2  -6    0.11    0.21
  -2  -2  -6    0.22    0.52
   2   2   6    0.24    0.31
   2   2   6   -0.02    0.19
  -3  -2  -6    0.37    0.23
  -3  -2  -6   -0.09    0.56
   3   2   6    0.31    0.36
  -4  -2  -6    3.50    0.36
  -4  -2  -6    3.06    0.79
   4   2   6    4.43    0.55
  -5  -2  -6   18.66    1.87
  -5  -2  -6   19.21    0.84
   5   2   6   20.51    1.09
  -6  -2  -6   36.82    2.40
  -6  -2  -6   34.71    1.20
   6   2   6   32.61    1.43
   8  -3  -6    3.73    0.77
  -8   3   6    4.57    0.85
   7  -3  -6   -0.27    0.71
   7  -3  -6    1.48    0.64
  -7   3   6    1.39    0.69
   6  -3  -6    0.26    0.64
   6  -3  -6    0.74    0.55
  -6   3   6    0.36    0.58
   5  -3  -6   16.25    0.85
   5  -3  -6   17.04    1.01
  -5   3   6   14.04    0.94
   4  -3  -6   55.15    1.53
   4  -3  -6   58.66    1.78
  -4   3   6   57.34    1.64
   3  -3  -6   23.91    1.05
   3  -3  -6   21.74    0.80
  -3   3   6   23.33    0.91
   2  -3  -6   46.35    1.20
   2  -3  -6   46.67    1.46
  -2   3   6   45.30    1.76
  -2   3   6   45.54    1.28
   1  -3  -6   94.07    2.54
   1  -3  -6   94.31    2.18
   1  -3  -6   98.08    3.53
  -1   3   6   94.59    2.22
   0  -3  -6   21.35    0.66
   0  -3  -6   23.29    1.33
   0  -3  -6   21.51    0.72
   0  -3  -6   21.52    0.87
  -1  -3  -6  139.86    3.17
  -1  -3  -6  146.64    5.32
   1   3   6  140.44    3.24
  -2  -3  -6   70.57    3.01
  -2  -3  -6   73.15    1.69
   2   3   6   69.78    1.80
   2   3   6   71.20    1.85
  -3  -3  -6    4.73    0.79
  -3  -3  -6    5.98    0.45
   3   3   6    5.54    0.52
  -4  -3  -6   55.82    1.48
  -4  -3  -6   56.83    2.80
   4   3   6   55.10    1.66
  -5  -3  -6   38.20    2.44
  -5  -3  -6   38.92    1.17
   5   3   6   35.53    1.42
  -6  -3  -6    0.06    0.40
  -6  -3  -6    0.43    1.00
   6   3   6    0.98    0.66
   8  -4  -6    1.38    0.74
  -8   4   6    0.85    0.80
   7  -4  -6   12.75    1.00
   7  -4  -6   12.41    1.12
  -7   4   6   11.88    0.95
   6  -4  -6    0.26    0.55
   6  -4  -6    0.27    0.67
  -6   4   6   -0.84    0.58
   5  -4  -6   31.67    1.13
   5  -4  -6   33.40    1.33
  -5   4   6   31.13    1.23
   4  -4  -6   24.52    0.92
   4  -4  -6   22.19    1.09
  -4   4   6   23.72    1.04
   3  -4  -6   19.45    0.75
   3  -4  -6   19.44    0.96
  -3   4   6   18.60    0.83
   2  -4  -6   13.67    0.85
   2  -4  -6   12.93    0.60
  -2   4   6   14.35    0.73
   1  -4  -6  158.95    5.67
   1  -4  -6  158.53    3.53
   1  -4  -6  158.95    4.05
  -1   4   6  154.67    3.54
   0  -4  -6    5.20    0.42
   0  -4  -6    4.79    0.63
   0  -4  -6    5.35    0.46
   0  -4  -6    5.53    0.51
  -1  -4  -6   87.28    3.51
  -1  -4  -6   89.44    2.02
   1   4   6   85.80    2.29
  -2  -4  -6   45.21    2.20
  -2  -4  -6   44.30    1.11
   2   4   6   42.94    1.24
   2   4   6   44.01    1.27
  -3  -4  -6    3.50    0.75
  -3  -4  -6    3.60    0.31
   3   4   6    3.26    0.48
  -4  -4  -6   55.88    2.83
  -4  -4  -6   55.04    1.45
   4   4   6   55.59    1.68
  -5  -4  -6    0.62    0.36
  -5  -4  -6    0.47    0.96
   5   4   6    1.42    0.61
  -6  -4  -6    1.91    0.43
  -6  -4  -6    1.61    1.12
   6   4   6    2.61    0.72
   7  -5  -6    0.12    0.75
   7  -5  -6    0.23    0.64
  -7   5   6   -0.01    0.69
   6  -5  -6    0.57    0.57
   6  -5  -6    0.93    0.71
  -6   5   6   -0.18    0.62
   5  -5  -6   62.13    1.95
   5  -5  -6   56.74    1.67
  -5   5   6   59.02    1.76
   4  -5  -6    3.93    0.50
   4  -5  -6    4.13    0.62
  -4   5   6    3.98    0.51
   3  -5  -6    0.47    0.50
   3  -5  -6   -0.03    0.37
  -3   5   6    0.46    0.36
   2  -5  -6  102.03    3.64
   2  -5  -6  104.43    2.37
   2  -5  -6   98.78    2.74
  -2   5   6   95.28    2.38
   1  -5  -6   -0.05    0.42
   1  -5  -6    0.18    0.31
   1  -5  -6    0.11    0.44
  -1   5   6   -0.19    0.24
   0  -5  -6    0.35    0.21
   0  -5  -6    0.58    0.33
   0  -5  -6    0.71    0.53
  -1  -5  -6   62.78    2.69
  -1  -5  -6   62.77    1.47
  -1  -5  -6   60.53    1.59
   1   5   6   59.61    1.70
  -2  -5  -6   12.59    1.36
  -2  -5  -6   13.79    0.50
   2   5   6   11.74    0.65
   2   5   6   13.81    0.75
  -3  -5  -6    3.43    0.30
  -3  -5  -6    2.64    0.79
   3   5   6    3.37    0.49
  -4  -5  -6    5.88    1.04
  -4  -5  -6    7.99    0.55
   4   5   6    7.10    0.68
  -5  -5  -6    9.32    0.65
  -5  -5  -6   13.30    1.87
   5   5   6   10.42    0.87
  -6  -5  -6    1.96    1.18
   6   5   6    2.02    0.74
   7  -6  -6   14.49    1.21
   7  -6  -6   14.96    1.01
  -7   6   6   15.21    1.20
   6  -6  -6    5.24    0.68
   6  -6  -6    5.88    0.84
  -6   6   6    5.22    0.74
   5  -6  -6    0.64    0.51
   5  -6  -6    0.33    0.64
  -5   6   6    0.21    0.52
   4  -6  -6   17.21    0.83
   4  -6  -6   18.16    1.03
  -4   6   6   15.92    0.97
   3  -6  -6    3.98    0.59
   3  -6  -6    3.28    0.45
  -3   6   6    3.33    0.43
   2  -6  -6   47.49    1.30
   2  -6  -6   51.26    1.97
   2  -6  -6   47.88    1.56
  -2   6   6   46.37    1.31
   1  -6  -6    1.45    0.47
   1  -6  -6    0.66    0.48
   1  -6  -6    0.62    0.34
  -1   6   6    1.00    0.26
   0  -6  -6    0.88    0.34
   0  -6  -6    0.81    0.57
   0  -6  -6    0.65    0.22
   0   6   6    0.71    0.36
  -1  -6  -6  130.12    3.04
  -1  -6  -6  130.30    2.91
  -1  -6  -6  130.79    5.00
   1   6   6  127.66    3.34
  -2  -6  -6   17.98    0.58
  -2  -6  -6   15.70    1.54
   2   6   6   16.79    0.78
   2   6   6   17.62    0.85
  -3  -6  -6    2.48    0.86
  -3  -6  -6    2.91    0.28
   3   6   6    2.97    0.51
  -4  -6  -6   35.54    2.36
   4   6   6   35.11    1.35
  -5  -6  -6    6.38    1.30
   5   6   6    6.01    0.77
  -6  -6  -6    6.18    1.41
   6   6   6    5.63    0.86
   7  -7  -6    1.60    0.80
   7  -7  -6    2.57    0.71
  -7   7   6    1.79    0.76
   6  -7  -6    0.78    0.61
   6  -7  -6    0.59    0.75
  -6   7   6    1.22    0.68
   5  -7  -6    6.29    0.80
   5  -7  -6    6.74    0.67
  -5   7   6    5.89    0.69
   4  -7  -6   48.41    1.46
   4  -7  -6   49.63    1.71
  -4   7   6   50.95    1.56
   3  -7  -6    4.11    0.49
   3  -7  -6    5.05    0.64
  -3   7   6    4.47    0.48
   2  -7  -6  151.77    5.41
   2  -7  -6  148.06    3.46
   2  -7  -6  149.47    3.96
  -2   7   6  150.59    3.45
   1  -7  -6    0.49    0.53
   1  -7  -6    0.22    0.35
  -1   7   6    0.42    0.25
  -1   7   6    0.25    0.40
   0  -7  -6    3.40    0.42
   0  -7  -6    3.04    0.68
   0   7   6    2.71    0.43
  -1  -7  -6   23.56    0.92
  -1  -7  -6   23.89    0.71
  -1  -7  -6   25.20    1.72
   1   7   6   25.16    0.99
  -2  -7  -6   15.58    1.60
  -2  -7  -6   15.95    0.57
   2   7   6   17.68    0.88
   2   7   6   17.78    0.84
  -3  -7  -6    1.47    0.88
   3   7   6    2.88    0.55
  -4  -7  -6   12.69    1.86
   4   7   6   14.31    1.00
  -5  -7  -6   10.47    1.48
   5   7   6   11.81    1.03
   7  -8  -6   -0.35    0.81
   7  -8  -6    0.18    0.65
  -7   8   6   -1.56    0.73
   6  -8  -6   16.15    1.00
   6  -8  -6   14.41    1.20
  -6   8   6   14.51    1.17
   5  -8  -6    3.35    0.63
   5  -8  -6    3.47    0.78
  -5   8   6    3.48    0.65
   4  -8  -6    0.00    0.50
   4  -8  -6    0.16    0.64
  -4   8   6   -0.40    0.47
   3  -8  -6    6.44    0.57
  -3   8   6    6.16    0.54
   2  -8  -6   72.02    1.89
   2  -8  -6   75.97    2.92
  -2   8   6   71.70    2.16
  -2   8   6   76.54    1.88
   1  -8  -6    0.32    0.59
   1  -8  -6   -0.05    0.38
  -1   8   6    0.40    0.43
  -1   8   6   -0.39    0.26
   0  -8  -6    2.26    0.73
   0  -8  -6    3.32    0.45
   0   8   6    2.95    0.28
   0   8   6    3.12    0.48
  -1  -8  -6   18.32    0.85
  -1  -8  -6   17.90    1.60
   1   8   6   17.33    0.92
  -2  -8  -6    3.65    0.91
   2   8   6    3.98    0.54
   2   8   6    4.59    0.50
  -3  -8  -6    2.07    1.00
   3   8   6    3.48    0.60
  -4  -8  -6    1.67    1.10
   4   8   6    0.86    0.64
  -5  -8  -6    0.33    1.18
   5   8   6    0.82    0.69
   7  -9  -6   -0.83    0.65
  -7   9   6   -0.66    0.76
   6  -9  -6    0.33    0.63
  -6   9   6    0.06    0.70
   5  -9  -6    2.29    0.62
  -5   9   6    2.67    0.68
   4  -9  -6    0.58    0.53
  -4   9   6   -0.14    0.50
   3  -9  -6    5.69    0.58
  -3   9   6    6.63    0.70
  -3   9   6    6.73    0.57
   2  -9  -6   51.42    1.45
  -2   9   6   48.71    1.67
  -2   9   6   51.66    1.42
   1  -9  -6    3.68    0.49
   1  -9  -6    2.92    0.73
  -1   9   6    4.55    0.58
  -1   9   6    3.50    0.36
   0  -9  -6    5.80    0.55
   0  -9  -6    6.20    0.93
   0   9   6    6.84    0.63
  -1  -9  -6    8.34    1.08
  -1  -9  -6    8.87    0.75
   1   9   6    9.36    0.88
  -2  -9  -6    0.37    0.89
   2   9   6   -0.57    0.48
   2   9   6    0.62    0.49
  -3  -9  -6   22.30    2.10
   3   9   6   22.07    1.10
  -4  -9  -6    0.78    1.16
   4   9   6    1.92    0.66
  -5  -9  -6   10.97    1.62
   5   9   6    9.43    0.96
   6 -10  -6    6.33    0.77
  -6  10   6    5.47    0.83
  -6  10   6    7.84    0.93
   5 -10  -6   17.69    1.04
  -5  10   6   19.33    1.21
  -5  10   6   19.61    1.26
   4 -10  -6    1.12    0.61
  -4  10   6    0.41    0.55
  -4  10   6    1.19    0.69
   3 -10  -6   54.53    1.62
  -3  10   6   56.31    1.63
  -3  10   6   56.93    1.88
   2 -10  -6    5.60    0.59
  -2  10   6    5.69    0.67
  -2  10   6    6.37    0.50
   1 -10  -6    5.89    0.90
   1 -10  -6    7.22    0.60
  -1  10   6    7.99    0.70
   0 -10  -6    0.71    0.48
   0 -10  -6    0.09    0.83
   0  10   6    0.43    0.53
  -1 -10  -6   10.83    0.82
  -1 -10  -6   11.63    1.73
   1  10   6   11.61    0.98
  -2 -10  -6    0.10    0.99
   2  10   6   -0.24    0.52
   2  10   6   -0.02    0.53
  -3 -10  -6    1.79    1.17
   3  10   6    2.26    0.64
  -4 -10  -6    1.05    1.23
   4  10   6    1.17    0.68
  -6  11   6   20.99    1.30
  -6  11   6   23.24    1.40
   5 -11  -6    2.15    0.69
  -5  11   6    0.96    0.66
  -5  11   6    3.46    0.84
   4 -11  -6   -0.31    0.60
  -4  11   6    0.23    0.71
  -4  11   6   -0.87    0.55
   3 -11  -6    2.95    0.62
  -3  11   6    2.60    0.68
  -3  11   6    2.37    0.51
   2 -11  -6    2.57    0.58
  -2  11   6    2.22    0.65
   1 -11  -6    0.63    0.81
   1 -11  -6   -0.94    0.48
  -1  11   6   -0.10    0.60
   0 -11  -6   11.74    1.72
   0 -11  -6   11.03    0.81
   0  11   6   10.80    1.03
  -1 -11  -6   10.17    1.33
  -1 -11  -6    9.78    0.85
   1  11   6    9.90    1.00
  -2 -11  -6    2.12    1.15
   2  11   6    2.86    0.63
   2  11   6    2.74    0.62
  -3 -11  -6    4.68    1.36
   3  11   6    6.20    0.77
  -4 -11  -6   18.41    2.31
   4  11   6   18.87    1.17
   6 -12  -6    2.47    0.75
  -6  12   6    1.26    0.88
  -6  12   6    1.31    0.77
  -5  12   6   18.06    1.30
  -5  12   6   17.21    1.20
   4 -12  -6    4.66    0.74
  -4  12   6    5.33    0.87
   3 -12  -6    2.32    0.65
  -3  12   6    2.92    0.75
   2 -12  -6   -0.44    0.57
  -2  12   6   -0.72    0.66
   1 -12  -6    6.98    0.68
   1 -12  -6    6.73    1.06
  -1  12   6    5.51    0.78
   0 -12  -6   46.38    2.56
   0 -12  -6   39.11    1.39
   0  12   6   41.35    1.60
  -1 -12  -6    1.42    1.13
  -1 -12  -6    1.25    0.62
   1  12   6    1.49    0.67
  -2 -12  -6   21.91    2.25
   2  12   6   18.99    1.23
   2  12   6   19.59    1.08
  -3 -12  -6   30.84    2.63
   3  12   6   29.29    1.33
   5 -13  -6    4.92    0.81
  -5  13   6    6.98    0.99
   4 -13  -6    6.02    0.78
  -4  13   6    6.13    0.93
   3 -13  -6    9.25    0.83
  -3  13   6   12.19    1.12
   2 -13  -6    4.65    0.70
  -2  13   6    4.13    0.81
   1 -13  -6    3.10    0.66
  -1  13   6    3.30    0.82
   0 -13  -6   38.02    1.38
   0 -13  -6   40.58    2.54
   0  13   6   38.23    1.58
  -1 -13  -6    1.64    1.22
  -1 -13  -6    2.88    0.71
   1  13   6    3.25    0.74
  -2 -13  -6   11.16    1.60
   2  13   6   11.73    0.97
   2  13   6   11.68    1.18
  -3 -13  -6   19.74    2.44
   3  13   6   19.34    1.19
   4 -14  -6    1.31    0.70
  -4  14   6    1.97    0.88
   3 -14  -6    2.05    0.68
  -3  14   6    1.97    0.84
   2 -14  -6    8.38    0.81
  -2  14   6    8.60    0.98
   1 -14  -6   31.74    1.26
  -1  14   6   32.65    1.50
   0 -14  -6   -0.75    0.62
   0 -14  -6   -0.17    1.12
   0  14   6    0.12    0.75
  -1 -14  -6   -0.11    0.68
  -1 -14  -6    1.36    1.29
   1  14   6    0.42    0.75
  -2 -14  -6    5.87    1.50
   2  14   6    4.52    0.77
   3 -15  -6   12.47    1.00
  -3  15   6   12.01    1.26
   2 -15  -6    2.81    0.72
  -2  15   6    2.60    0.92
   1 -15  -6    8.62    0.83
  -1  15   6    9.49    1.01
   0 -15  -6   10.81    1.52
   0 -15  -6   10.92    0.98
   0  15   6   11.08    1.07
  -1 -15  -6    2.82    0.77
  -1 -15  -6    4.34    1.43
   1  15   6    1.63    0.84
   0  18  -7   -0.16    0.93
  -1  18  -7    1.77    0.98
   1 -18   7    1.50    0.58
   2  17  -7    1.00    0.86
  -2 -17   7   -1.31    1.47
   1  17  -7    1.01    0.85
  -1 -17   7   -2.60    1.39
   0  17  -7   42.86    1.84
   0 -17   7   37.32    3.08
   0 -17   7   40.13    1.35
  -1  17  -7   13.06    1.15
   1 -17   7   11.53    0.82
   1 -17   7    6.42    1.94
  -2  17  -7    0.06    0.88
   2 -17   7    1.65    0.57
  -3  17  -7   29.94    1.66
   3 -17   7   28.13    1.19
   3  16  -7    4.07    0.89
  -3 -16   7    4.49    1.89
   2  16  -7    8.09    0.99
  -2 -16   7    6.04    1.88
   1  16  -7   19.66    1.35
  -1 -16   7   17.50    0.94
   0  16  -7   21.54    1.43
   0 -16   7   22.47    0.99
  -1  16  -7   14.18    1.32
  -2  16  -7    1.95    0.86
   2 -16   7    1.29    0.53
  -3  16  -7    1.36    0.87
   3 -16   7    1.58    0.58
  -4  16  -7    6.22    1.00
   4 -16   7    5.37    0.71
   3  15  -7    8.11    0.94
  -3 -15   7    8.26    1.93
  -2 -15   7    2.02    1.68
   1  15  -7   18.38    1.30
  -1 -15   7   17.89    0.89
   0  15  -7   17.57    1.35
   0 -15   7   15.82    0.82
  -1  15  -7    7.23    0.92
   1 -15   7    5.86    0.57
   1 -15   7   -0.74    2.42
  -4  15  -7   -0.81    0.75
   4 -15   7   -0.15    0.54
   4  14  -7    1.24    0.76
  -4 -14   7   -0.24    1.56
   3  14  -7    8.81    0.93
   3  14  -7    8.09    0.69
  -3 -14   7    6.90    1.79
   2  14  -7    0.31    0.70
  -2 -14   7   -2.44    1.42
   1  14  -7    0.11    0.69
  -1 -14   7    0.24    0.42
   0  14  -7   38.60    1.64
   0 -14   7   37.27    1.15
   0 -14   7   26.34    3.09
  -2  14  -7   -0.63    0.69
   2 -14   7   -0.45    0.42
  -4  14  -7   -0.07    0.72
  -4  14  -7    0.45    0.41
   4 -14   7    0.27    0.53
  -5  14  -7   13.76    0.88
   5 -14   7   14.60    0.99
   5  13  -7    0.93    0.73
  -5 -13   7    1.22    1.59
   4  13  -7   14.74    1.21
   4  13  -7   14.33    0.92
  -4 -13   7   13.55    1.99
   3  13  -7   27.23    1.40
   3  13  -7   27.71    1.04
  -3 -13   7   20.90    2.50
   2  13  -7    5.55    0.78
   1  13  -7   10.79    1.07
  -1 -13   7   10.27    1.83
  -1 -13   7   10.73    0.68
   0  13  -7    0.37    0.63
   0 -13   7    1.17    0.38
  -1  13  -7    0.33    0.61
   1 -13   7    0.48    0.37
  -2  13  -7    6.42    0.79
   2 -13   7    6.32    0.55
  -3  13  -7   -0.25    0.33
  -3  13  -7   -0.45    0.64
   3 -13   7    0.37    0.45
  -4  13  -7    6.87    0.56
  -4  13  -7    8.51    0.84
   4 -13   7    7.01    0.67
  -5  13  -7   18.85    0.98
   5 -13   7   18.74    1.02
   5  12  -7   18.10    1.29
  -5 -12   7   18.96    2.38
   4  12  -7   41.85    1.69
   4  12  -7   42.39    1.40
  -4 -12   7   38.85    3.00
   3  12  -7   27.24    1.06
   3  12  -7   29.90    1.40
   2  12  -7    0.02    0.58
   1  12  -7    0.09    0.55
  -1 -12   7   -0.09    0.34
  -1 -12   7   -3.50    1.41
   0  12  -7    7.34    0.73
   0 -12   7    7.45    0.54
   0 -12   7    4.71    1.61
  -1  12  -7   27.66    0.81
  -1  12  -7   28.24    1.31
   1 -12   7   27.61    0.93
  -2  12  -7   18.62    0.68
  -2  12  -7   18.13    1.15
   2 -12   7   18.16    0.80
  -3  12  -7    5.13    0.70
  -3  12  -7    3.62    0.42
   3 -12   7    4.44    0.53
  -4  12  -7   22.71    0.95
  -4  12  -7   23.67    1.26
   4 -12   7   20.54    0.98
  -5  12  -7   -0.75    0.46
   5 -12   7    0.17    0.55
  -6  12  -7   -0.64    0.56
   6 -12   7   -0.01    0.59
   5  11  -7   17.50    1.02
   5  11  -7   18.41    1.22
  -5 -11   7   18.22    2.39
   4  11  -7   31.38    1.45
   4  11  -7   31.53    1.19
  -4 -11   7   32.28    2.53
   3  11  -7   42.94    1.62
   3  11  -7   42.32    1.28
  -3 -11   7   39.67    2.62
   2  11  -7    8.86    0.65
   2  11  -7    8.22    0.77
  -2 -11   7    8.24    1.33
   1  11  -7    0.99    0.51
  -1 -11   7    1.14    0.33
   0  11  -7   21.48    1.14
   0  11  -7   22.58    0.67
   0 -11   7   22.59    0.77
  -1  11  -7   31.96    0.89
  -1  11  -7   32.82    1.34
   1 -11   7   32.30    0.97
  -2  11  -7   23.33    0.78
  -2  11  -7   25.06    1.17
   2 -11   7   23.93    0.86
  -3  11  -7   42.68    1.57
  -3  11  -7   42.87    1.23
   3 -11   7   43.09    1.30
  -5  11  -7   -0.21    0.46
   5 -11   7   -0.23    0.51
  -6  11  -7    9.54    0.75
   6 -11   7    7.77    0.78
   6  10  -7   13.45    1.15
   6  10  -7   12.12    0.99
  -6 -10   7   12.55    1.73
   5  10  -7    1.72    0.58
   5  10  -7    1.83    0.67
  -5 -10   7    1.19    1.29
   4  10  -7    2.92    0.53
   4  10  -7    2.94    0.68
  -4 -10   7   -0.06    1.21
   3  10  -7    0.92    0.55
   3  10  -7    0.20    0.37
  -3 -10   7   -0.50    0.94
   2  10  -7    4.42    0.59
   2  10  -7    4.65    0.43
   1  10  -7   34.07    1.28
   1  10  -7   34.09    0.87
  -1 -10   7   26.13    2.17
  -1 -10   7   34.16    0.95
   0  10  -7    4.11    0.36
   0  10  -7    3.62    0.54
   0 -10   7    3.39    0.32
  -1  10  -7   53.83    1.70
  -1  10  -7   51.90    1.30
   1 -10   7   51.97    1.34
  -2  10  -7   12.66    0.93
  -2  10  -7   14.26    0.61
   2 -10   7   17.16    1.48
   2 -10   7   13.12    0.66
  -3  10  -7    0.04    0.31
  -3  10  -7    0.38    0.47
   3 -10   7   -0.23    0.37
   3 -10   7    0.90    0.75
  -4  10  -7   37.21    1.21
  -4  10  -7   37.05    1.41
   4 -10   7   38.99    2.17
   4 -10   7   36.61    1.26
  -5  10  -7   14.15    0.90
   5 -10   7   14.28    0.94
  -6  10  -7    0.19    0.55
   6 -10   7    0.71    0.58
   6   9  -7   -0.52    0.57
   6   9  -7    0.60    0.69
  -6  -9   7    0.70    1.22
   5   9  -7    1.49    0.55
   5   9  -7    0.89    0.64
  -5  -9   7    2.07    1.21
   4   9  -7    5.79    0.71
   4   9  -7    5.66    0.56
  -4  -9   7    5.73    1.21
   3   9  -7   23.55    1.15
   3   9  -7   25.12    0.89
  -3  -9   7   22.51    1.99
   2   9  -7    4.62    0.39
   2   9  -7    4.05    0.55
  -2  -9   7    4.17    0.32
  -2  -9   7    5.30    1.18
   1   9  -7    4.68    0.55
   1   9  -7    5.01    0.37
  -1  -9   7    5.19    0.34
   0   9  -7   75.06    2.19
   0   9  -7   75.93    1.76
   0  -9   7   75.47    1.78
  -1   9  -7  176.79    3.89
  -1   9  -7  172.05    4.49
   1  -9   7  173.66    3.89
  -2   9  -7    0.14    0.40
  -2   9  -7    0.31    0.24
   2  -9   7    0.43    0.67
   2  -9   7    0.23    0.30
  -3   9  -7   12.04    0.64
  -3   9  -7   11.87    0.87
   3  -9   7   11.58    1.38
   3  -9   7   13.58    0.71
  -4   9  -7   26.02    1.00
   4  -9   7   27.84    1.76
   4  -9   7   27.10    1.04
  -5   9  -7   12.58    0.88
   5  -9   7   13.97    1.50
   5  -9   7   12.32    0.91
  -6   9  -7    2.40    0.59
   6  -9   7    3.12    0.64
   6   8  -7    2.41    0.62
   6   8  -7    1.89    0.69
  -6  -8   7    0.94    1.17
   5   8  -7    6.02    0.63
   5   8  -7    4.57    0.71
  -5  -8   7    3.96    1.24
   4   8  -7    6.49    0.69
   4   8  -7    6.08    0.55
  -4  -8   7    7.40    1.13
  -4  -8   7    6.21    0.52
   3   8  -7   33.87    1.31
   3   8  -7   33.66    1.03
  -3  -8   7   30.50    2.07
  -3  -8   7   33.42    1.05
   2   8  -7   19.61    0.96
   2   8  -7   20.11    0.70
  -2  -8   7   16.33    1.74
  -2  -8   7   19.82    0.71
   1   8  -7   12.45    0.48
   1   8  -7   11.63    0.81
  -1  -8   7   12.12    0.51
   0   8  -7  125.61    3.38
   0   8  -7  128.13    2.89
   0  -8   7  131.76    2.88
  -1   8  -7    1.56    0.40
  -1   8  -7    1.80    0.23
   1  -8   7    3.43    0.74
   1  -8   7    1.47    0.25
  -2   8  -7   29.35    0.87
  -2   8  -7   29.19    1.08
   2  -8   7   29.46    0.91
   2  -8   7   28.39    1.68
  -3   8  -7    2.53    0.34
  -3   8  -7    2.65    0.42
   3  -8   7    2.56    0.65
   3  -8   7    2.51    0.40
  -4   8  -7   -0.37    0.34
   4  -8   7    0.18    0.42
   4  -8   7    0.27    0.60
  -5   8  -7    3.50    0.52
   5  -8   7    3.30    0.78
   5  -8   7    4.26    0.60
  -6   8  -7   -0.17    0.50
   6  -8   7   -0.33    0.57
   7   7  -7   -0.18    0.63
  -7  -7   7   -0.72    1.06
   6   7  -7    1.85    0.61
   6   7  -7    2.02    0.69
  -6  -7   7    2.02    1.12
   5   7  -7   28.28    1.33
   5   7  -7   29.34    1.17
  -5  -7   7   29.87    2.21
  -5  -7   7   31.34    1.21
   4   7  -7   50.32    1.71
   4   7  -7   51.32    1.47
  -4  -7   7   51.85    2.58
  -4  -7   7   53.04    1.51
   3   7  -7    0.53    0.31
   3   7  -7   -0.10    0.43
  -3  -7   7    1.81    0.81
  -3  -7   7    0.05    0.29
   1   7  -7    1.50    0.43
   1   7  -7    1.11    0.21
  -1  -7   7    1.15    0.22
  -1   7  -7   29.04    1.10
  -1   7  -7   30.49    0.85
   1  -7   7   34.03    1.79
   1  -7   7   30.19    0.86
  -2   7  -7   95.26    2.24
  -2   7  -7   93.10    2.54
   2  -7   7   97.21    2.26
   2  -7   7   95.69    3.75
  -3   7  -7    1.48    0.31
  -3   7  -7    1.27    0.34
   3  -7   7    1.61    0.57
   3  -7   7    1.94    0.37
  -4   7  -7   37.98    1.20
   4  -7   7   37.12    1.25
   4  -7   7   38.11    2.01
  -5   7  -7    8.47    0.79
   5  -7   7    5.98    0.88
   5  -7   7    7.68    0.71
  -6   7  -7    6.88    0.68
   6  -7   7    7.86    0.80
  -7   7  -7   21.83    1.16
   7  -7   7   20.14    1.24
   7   6  -7    0.60    0.63
   6   6  -7    5.95    0.70
   6   6  -7    5.82    0.78
  -6  -6   7    5.75    0.69
  -6  -6   7    5.24    1.14
   5   6  -7    1.41    0.51
   5   6  -7    1.18    0.61
  -5  -6   7    1.17    0.49
  -5  -6   7    2.17    0.95
   4   6  -7    1.44    0.53
   4   6  -7    1.30    0.41
  -4  -6   7   -0.93    0.79
  -4  -6   7    1.41    0.39
   3   6  -7   62.55    1.94
   3   6  -7   66.28    1.64
  -3  -6   7   65.97    2.84
  -3  -6   7   66.98    1.69
   2   6  -7  128.46    3.42
   2   6  -7  131.58    2.91
  -2  -6   7  127.67    2.94
   1   6  -7    2.06    0.24
   1   6  -7    1.82    0.42
  -1  -6   7    2.31    0.21
   0   6  -7   37.52    1.24
   0   6  -7   37.02    0.97
   0  -6   7   37.68    0.91
  -1   6  -7   59.69    1.46
  -1   6  -7   58.11    1.70
   1  -6   7   61.38    2.59
   1  -6   7   60.74    1.44
  -2   6  -7   24.89    0.78
  -2   6  -7   25.39    0.92
   2  -6   7   25.47    0.81
   2  -6   7   24.98    1.52
  -3   6  -7    2.30    0.33
  -3   6  -7    1.80    0.31
   3  -6   7    1.77    0.57
   3  -6   7    2.12    0.37
  -4   6  -7    0.32    0.33
   4  -6   7    0.30    0.42
   4  -6   7    0.38    0.59
  -5   6  -7    3.40    0.48
   5  -6   7    3.75    0.59
   5  -6   7    2.31    0.75
  -6   6  -7    0.95    0.51
   6  -6   7    1.73    0.64
   6  -6   7    1.42    0.78
  -7   6  -7   -0.04    0.57
   7  -6   7    0.50    0.68
   7   5  -7    1.18    0.64
  -7  -5   7   -0.22    0.64
   6   5  -7    9.95    0.89
   6   5  -7    9.37    0.86
  -6  -5   7    9.02    1.19
  -6  -5   7   11.19    0.80
   5   5  -7    2.68    0.62
   5   5  -7    2.45    0.51
  -5  -5   7    2.72    0.88
  -5  -5   7    2.15    0.49
   4   5  -7   52.01    1.45
   4   5  -7   50.23    1.69
  -4  -5   7   52.64    2.49
  -4  -5   7   51.74    1.48
   3   5  -7  163.88    4.20
   3   5  -7  164.28    3.64
  -3  -5   7  149.54    5.99
  -3  -5   7  165.36    3.68
   2   5  -7   83.17    2.34
   2   5  -7   87.11    1.94
  -2  -5   7   81.79    1.99
   1   5  -7    3.14    0.44
   1   5  -7    3.23    0.26
   1   5  -7    3.69    0.30
   0   5  -7    2.98    0.24
   0   5  -7    2.65    0.39
   0  -5   7    3.08    0.26
   0  -5   7    2.79    0.57
  -1   5  -7   12.53    0.71
  -1   5  -7   12.44    0.50
   1  -5   7   12.37    1.14
   1  -5   7   13.49    0.51
  -2   5  -7    4.31    0.33
  -2   5  -7    4.33    0.36
   2  -5   7    4.50    0.62
   2  -5   7    4.25    0.36
  -3   5  -7    2.55    0.29
  -3   5  -7    1.79    0.30
   3  -5   7    1.66    0.58
   3  -5   7    2.52    0.38
  -4   5  -7   56.35    1.56
   4  -5   7   58.71    2.64
   4  -5   7   57.36    1.65
  -5   5  -7    4.43    0.51
   5  -5   7    4.82    0.84
   5  -5   7    5.05    0.63
  -6   5  -7   13.97    0.93
   6  -5   7   15.10    1.68
   6  -5   7   16.24    1.06
  -7   5  -7   14.79    1.02
   7  -5   7   14.37    1.14
   7   4  -7    6.26    0.75
  -7  -4   7    6.44    0.78
   6   4  -7    1.06    0.65
   6   4  -7    0.81    0.55
  -6  -4   7    0.81    0.86
  -6  -4   7    0.13    0.57
   5   4  -7   12.81    0.98
   5   4  -7   12.27    0.79
  -5  -4   7   13.19    1.47
  -5  -4   7   11.78    0.93
   4   4  -7    0.47    0.36
   4   4  -7    0.56    0.48
  -4  -4   7    0.72    0.36
  -4  -4   7    1.92    0.68
   3   4  -7    1.86    0.32
   3   4  -7    1.97    0.47
  -3  -4   7    1.89    0.34
  -3  -4   7    3.27    0.78
   2   4  -7  215.70    5.31
   2   4  -7  208.36    4.58
  -2  -4   7  203.86    4.65
   1   4  -7   35.66    0.95
   1   4  -7   34.64    1.18
   0   4  -7   32.12    1.08
   0   4  -7   32.30    0.87
   0  -4   7   34.11    1.62
  -1   4  -7   13.26    0.68
  -1   4  -7   13.03    0.53
   1  -4   7   13.71    0.53
   1  -4   7   12.46    1.14
  -2   4  -7    1.39    0.26
  -2   4  -7    1.78    0.28
   2  -4   7    1.32    0.52
   2  -4   7    1.82    0.31
  -3   4  -7   61.32    1.60
  -3   4  -7   63.50    1.65
   3  -4   7   63.27    2.73
   3  -4   7   65.59    1.66
  -4   4  -7    0.16    0.30
   4  -4   7    0.40    0.41
   4  -4   7    0.27    0.61
  -5   4  -7    0.34    0.39
   5  -4   7    0.71    0.71
   5  -4   7    0.99    0.52
  -6   4  -7   49.05    1.58
   6  -4   7   51.34    2.64
   6  -4   7   52.47    1.73
  -7   4  -7    8.75    0.77
   7  -4   7    7.76    0.89
   7   3  -7   -0.79    0.60
  -7  -3   7    0.24    0.66
   6   3  -7    0.40    0.54
   6   3  -7    0.50    0.64
  -6  -3   7   -0.02    0.77
  -6  -3   7   -0.09    0.56
   5   3  -7    4.80    0.65
   5   3  -7    4.52    0.53
  -5  -3   7    4.77    0.55
  -5  -3   7    5.82    0.85
   4   3  -7   16.08    0.94
   4   3  -7   16.67    0.76
  -4  -3   7   19.83    1.31
  -4  -3   7   14.06    0.85
   3   3  -7  321.64    7.91
   3   3  -7  320.06    6.94
  -3  -3   7  310.25   11.19
  -3  -3   7  315.50    7.01
   2   3  -7   22.37    0.67
   2   3  -7   25.17    1.00
  -2  -3   7   24.34    0.80
   1   3  -7  138.89    3.14
   1   3  -7  135.75    3.58
  -1  -3   7  143.62    5.12
   0   3  -7   13.89    0.52
   0   3  -7   14.90    0.69
   0  -3   7   14.61    1.10
  -1   3  -7    0.06    0.26
  -1   3  -7    0.07    0.18
   1  -3   7    0.21    0.20
   1  -3   7    0.05    0.44
  -2   3  -7   37.26    1.07
  -2   3  -7   38.19    1.04
   2  -3   7   37.61    1.08
   2  -3   7   37.87    1.88
  -3   3  -7   26.48    0.86
   3  -3   7   27.32    1.60
   3  -3   7   26.66    0.95
  -4   3  -7    6.64    0.60
   4  -3   7    6.72    0.58
  -5   3  -7    7.41    0.57
   5  -3   7    6.94    0.70
  -6   3  -7    5.65    0.60
   6  -3   7    4.82    0.73
  -7   3  -7    2.94    0.61
   7  -3   7    3.57    0.76
   7   2  -7   11.97    1.00
  -7  -2   7   11.75    0.92
   6   2  -7   30.27    1.20
   6   2  -7   28.81    1.36
  -6  -2   7   30.98    1.34
   5   2  -7    0.51    0.43
   5   2  -7    1.42    0.57
  -5  -2   7    0.68    0.64
  -5  -2   7    0.67    0.47
   4   2  -7   13.36    0.70
   4   2  -7   14.00    0.91
  -4  -2   7   16.72    1.19
  -4  -2   7   13.06    0.79
   2   2  -7    4.40    0.37
   2   2  -7    4.60    0.49
  -2  -2   7    4.64    0.35
   1   2  -7    1.71    0.37
   1   2  -7    1.54    0.22
  -1  -2   7    1.78    0.43
   0   2  -7   70.54    1.67
   0   2  -7   72.05    1.93
   0  -2   7   71.58    2.78
   0  -2   7   70.74    1.59
  -1   2  -7   63.11    1.71
  -1   2  -7   63.99    1.54
   1  -2   7   63.29    1.53
   1  -2   7   66.36    2.64
  -2   2  -7   84.01    1.97
  -2   2  -7   82.88    2.10
   2  -2   7   82.55    2.01
  -3   2  -7   34.59    1.04
  -3   2  -7   36.72    1.88
   3  -2   7   36.38    1.14
  -4   2  -7    4.40    0.76
  -4   2  -7    4.20    0.40
   4  -2   7    4.55    0.53
  -5   2  -7    4.39    0.88
  -5   2  -7    7.20    0.56
   5  -2   7    6.73    0.68
  -6   2  -7    7.45    0.64
  -6   2  -7    8.60    1.11
   6  -2   7    8.76    0.83
  -7   2  -7    1.06    0.88
  -7   2  -7    1.17    0.56
   7  -2   7    0.62    0.69
   8   1  -7    4.51    0.79
  -8  -1   7    3.71    0.83
   7   1  -7    7.46    0.84
   7   1  -7    6.86    0.77
  -7  -1   7    7.76    0.82
   6   1  -7   15.45    0.95
   6   1  -7   14.36    1.06
  -6  -1   7   16.75    1.12
   5   1  -7   29.09    1.05
   5   1  -7   27.95    1.24
  -5  -1   7   28.65    1.65
  -5  -1   7   27.77    1.15
   4   1  -7    9.03    0.65
   4   1  -7    9.63    0.82
  -4  -1   7    8.93    0.78
   2   1  -7    0.58    0.40
   2   1  -7    0.76    0.24
  -2  -1   7    0.70    0.28
   1   1  -7    0.20    0.34
   1   1  -7    0.20    0.20
   1   1  -7    0.21    0.15
  -1  -1   7    0.19    0.35
   0   1  -7   21.83    0.82
   0   1  -7   20.94    0.65
   0  -1   7   20.66    1.25
   0  -1   7   21.25    0.59
  -1   1  -7   15.92    0.65
  -1   1  -7   16.49    0.57
   1  -1   7   17.44    1.22
   1  -1   7   15.41    0.60
  -2   1  -7    0.26    0.49
  -2   1  -7    0.12    0.21
   2  -1   7    0.44    0.30
  -3   1  -7   50.26    1.33
  -3   1  -7   50.67    2.35
   3  -1   7   50.98    1.44
  -4   1  -7   30.82    1.85
  -4   1  -7   29.90    0.98
   4  -1   7   30.50    1.13
  -5   1  -7    0.95    0.75
  -5   1  -7    0.46    0.38
   5  -1   7    1.09    0.55
  -6   1  -7   16.35    1.75
  -6   1  -7   16.63    0.92
   6  -1   7   16.61    1.11
  -7   1  -7    1.40    0.54
  -7   1  -7    0.86    0.94
   7  -1   7    1.96    0.74
   8   0  -7    4.17    0.79
  -8   0   7    5.19    0.85
   7   0  -7    2.62    0.75
   7   0  -7    3.00    0.68
  -7   0   7    3.50    0.75
   6   0  -7   28.67    1.18
   6   0  -7   29.70    1.35
  -6   0   7   29.46    1.31
   5   0  -7    0.80    0.46
   5   0  -7    1.37    0.58
  -5   0   7    1.06    0.48
   4   0  -7   64.10    1.91
   4   0  -7   59.27    1.60
  -4   0   7   61.06    1.69
  -4   0   7   63.45    2.45
   2   0  -7    4.19    0.30
   2   0  -7    3.91    0.49
  -2   0   7    2.83    0.46
  -2   0   7    4.44    0.35
   1   0  -7   41.10    1.11
   1   0  -7   43.52    1.34
   1   0  -7   44.64    1.02
  -1   0   7   43.04    1.80
   0   0  -7    7.60    0.41
   0   0  -7    7.48    0.60
   0   0   7    6.73    0.93
  -1   0  -7    2.44    0.24
  -1   0  -7    2.56    0.56
  -1   0  -7    3.11    0.32
   1   0   7    3.19    0.30
  -2   0  -7    6.12    0.72
  -2   0  -7    7.41    0.47
   2   0   7    6.98    0.58
  -3   0  -7   84.86    3.49
  -3   0  -7   87.34    2.05
   3   0   7   82.67    2.13
  -4   0  -7   10.37    1.35
  -4   0  -7    9.09    0.59
   4   0   7   11.31    0.80
  -5   0  -7    2.06    0.83
  -5   0  -7    2.00    0.40
   5   0   7    2.27    0.59
  -6   0  -7    5.00    0.56
  -6   0  -7    5.13    1.04
   6   0   7    5.76    0.76
  -7   0  -7    7.18    0.67
  -7   0  -7    5.82    1.16
   7   0   7    7.29    0.89
   8  -1  -7    0.88    0.70
  -8   1   7    0.91    0.77
   7  -1  -7   66.79    2.20
  -7   1   7   65.86    2.07
   6  -1  -7    3.04    0.60
   6  -1  -7    2.62    0.70
  -6   1   7    2.94    0.63
   5  -1  -7    0.40    0.43
   5  -1  -7    0.34    0.56
  -5   1   7   -0.01    0.47
   4  -1  -7    2.45    0.54
   4  -1  -7    1.90    0.40
  -4   1   7    1.45    0.40
   3  -1  -7   67.24    1.65
   3  -1  -7   67.63    1.98
  -3   1   7   65.33    1.74
   2  -1  -7   11.50    0.50
   2  -1  -7   11.25    0.77
  -2   1   7   10.93    0.65
  -2   1   7    8.35    0.83
   1  -1  -7   58.62    1.46
   1  -1  -7   59.17    1.38
   1  -1  -7   60.22    1.71
  -1   1   7   58.73    2.32
   0  -1  -7   13.85    0.71
   0  -1  -7   13.25    0.53
   0  -1  -7   13.27    0.52
   0  -1  -7   13.92    1.11
  -1  -1  -7   84.45    3.32
  -1  -1  -7   82.20    1.95
  -1  -1  -7   86.43    2.19
   1   1   7   82.56    1.98
  -2  -1  -7    0.79    0.22
  -2  -1  -7    0.75    0.54
   2   1   7    1.31    0.34
  -3  -1  -7    7.99    1.19
  -3  -1  -7    8.32    0.49
   3   1   7    8.00    0.66
  -4  -1  -7    1.71    0.34
  -4  -1  -7    2.92    0.77
   4   1   7    3.03    0.52
  -5  -1  -7   15.16    0.78
  -5  -1  -7   16.75    1.78
   5   1   7   16.99    1.02
  -6  -1  -7    3.46    1.03
  -6  -1  -7    4.40    0.54
   6   1   7    4.15    0.74
   8  -2  -7    0.31    0.69
  -8   2   7    0.31    0.75
   7  -2  -7    4.28    0.80
   7  -2  -7    4.62    0.71
  -7   2   7    4.81    0.78
   6  -2  -7   14.07    1.08
   6  -2  -7   13.78    0.87
  -6   2   7   13.91    1.04
   5  -2  -7    3.12    0.50
   5  -2  -7    3.11    0.64
  -5   2   7    2.38    0.53
   4  -2  -7   11.74    0.69
   4  -2  -7   12.99    0.88
  -4   2   7   11.52    0.80
   3  -2  -7    6.06    0.54
   3  -2  -7    5.99    0.61
  -3   2   7    6.23    0.46
   2  -2  -7   42.39    1.40
   2  -2  -7   40.36    1.08
  -2   2   7   41.84    1.22
  -2   2   7   42.37    1.70
   1  -2  -7   31.62    1.12
   1  -2  -7   31.97    0.84
   1  -2  -7   30.96    0.91
   0  -2  -7   60.00    1.68
   0  -2  -7   58.22    1.44
   0  -2  -7   59.42    1.45
   0  -2  -7   60.16    2.47
  -1  -2  -7    5.91    0.41
  -1  -2  -7    4.65    0.67
  -1  -2  -7    6.07    0.54
   1   2   7    6.32    0.41
  -2  -2  -7    2.66    0.25
  -2  -2  -7    2.22    0.62
   2   2   7    3.10    0.39
   2   2   7    3.22    0.25
  -3  -2  -7   40.61    2.15
  -3  -2  -7   41.90    1.12
   3   2   7   39.44    1.25
  -4  -2  -7    4.47    0.91
  -4  -2  -7    4.90    0.41
   4   2   7    5.50    0.60
  -5  -2  -7   27.38    2.11
  -5  -2  -7   28.69    1.00
   5   2   7   25.72    1.22
  -6  -2  -7    0.81    0.99
  -6  -2  -7    1.29    0.43
   6   2   7    1.82    0.70
   8  -3  -7    0.53    0.71
  -8   3   7   -0.60    0.73
   7  -3  -7   45.64    1.56
   7  -3  -7   41.45    1.68
  -7   3   7   43.83    1.65
   6  -3  -7   14.06    0.92
   6  -3  -7   14.98    1.08
  -6   3   7   13.39    1.09
   5  -3  -7    7.07    0.75
   5  -3  -7    8.10    0.70
  -5   3   7    7.83    0.65
   4  -3  -7    7.46    0.63
   4  -3  -7    6.14    0.66
  -4   3   7    6.32    0.53
   3  -3  -7    7.89    0.80
   3  -3  -7    8.32    0.55
  -3   3   7    8.37    0.69
   2  -3  -7   39.87    1.35
   2  -3  -7   39.19    1.07
  -2   3   7   39.32    1.62
  -2   3   7   39.63    1.18
   1  -3  -7   62.60    2.48
   1  -3  -7   62.05    1.81
   1  -3  -7   60.14    1.49
   0  -3  -7   62.24    2.56
   0  -3  -7   60.85    1.49
   0  -3  -7   60.23    1.73
   0  -3  -7   60.81    1.50
  -1  -3  -7   57.61    1.60
  -1  -3  -7   57.96    1.41
  -1  -3  -7   57.62    2.53
   1   3   7   57.36    1.48
  -2  -3  -7    4.38    0.73
  -2  -3  -7    6.10    0.39
   2   3   7    5.28    0.46
   2   3   7    6.01    0.47
  -3  -3  -7    3.84    0.77
  -3  -3  -7    3.92    0.33
   3   3   7    3.94    0.50
  -4  -3  -7   46.19    2.54
  -4  -3  -7   46.98    1.29
   4   3   7   46.23    1.50
  -5  -3  -7    0.38    0.35
  -5  -3  -7    0.50    0.92
   5   3   7    0.60    0.59
  -6  -3  -7    2.81    1.18
  -6  -3  -7    2.64    0.47
   6   3   7    3.26    0.75
   7  -4  -7    4.64    0.74
   7  -4  -7    4.65    0.86
  -7   4   7    4.85    0.80
   6  -4  -7   -0.15    0.69
   6  -4  -7    0.11    0.57
  -6   4   7   -0.66    0.58
   5  -4  -7    0.38    0.48
   5  -4  -7    0.45    0.61
  -5   4   7   -0.36    0.51
   4  -4  -7   39.08    1.48
   4  -4  -7   44.30    1.26
  -4   4   7   38.68    1.31
   3  -4  -7   13.34    0.87
   3  -4  -7   12.51    0.64
  -3   4   7   12.84    0.75
   2  -4  -7   45.15    1.47
   2  -4  -7   41.57    1.17
  -2   4   7   43.68    1.76
  -2   4   7   44.87    1.25
   1  -4  -7   18.55    1.18
   1  -4  -7   17.90    0.68
   1  -4  -7   17.04    0.88
  -1   4   7   16.10    0.74
   0  -4  -7    6.97    0.54
   0  -4  -7    5.34    0.68
   0  -4  -7    6.63    0.46
   0  -4  -7    6.96    0.65
  -1  -4  -7    2.46    0.63
  -1  -4  -7    4.49    0.38
   1   4   7    3.83    0.36
  -2  -4  -7   20.05    0.64
  -2  -4  -7   18.61    1.54
   2   4   7   20.73    0.83
   2   4   7   19.09    0.75
  -3  -4  -7   24.46    1.82
  -3  -4  -7   26.28    0.81
   3   4   7   25.76    1.04
  -4  -4  -7    0.02    0.80
  -4  -4  -7    0.47    0.30
   4   4   7    0.32    0.51
  -5  -4  -7    9.51    0.65
  -5  -4  -7    7.96    1.28
   5   4   7    9.22    0.84
  -6  -4  -7    7.45    1.40
  -6  -4  -7    8.00    0.70
   6   4   7    7.90    0.89
   7  -5  -7    0.35    0.64
   7  -5  -7    3.22    0.85
  -7   5   7    2.22    0.75
   6  -5  -7    6.73    0.71
   6  -5  -7    6.17    0.86
  -6   5   7    6.85    0.75
   5  -5  -7    0.43    0.52
   5  -5  -7    0.68    0.66
  -5   5   7    0.69    0.53
   4  -5  -7    3.78    0.65
   4  -5  -7    3.99    0.53
  -4   5   7    4.55    0.54
   3  -5  -7    4.56    0.47
   3  -5  -7    3.82    0.59
  -3   5   7    4.22    0.45
   2  -5  -7   83.98    2.39
   2  -5  -7   84.65    2.04
   2  -5  -7   85.92    3.15
  -2   5   7   83.77    2.07
   1  -5  -7   12.36    1.08
   1  -5  -7   11.80    0.61
   1  -5  -7   11.11    0.78
  -1   5   7   10.60    0.61
   0  -5  -7   41.45    2.03
   0  -5  -7   42.15    1.17
   0  -5  -7   41.32    1.09
  -1  -5  -7    0.89    0.22
  -1  -5  -7    1.46    0.63
  -1  -5  -7    1.10    0.38
   1   5   7    0.80    0.31
  -2  -5  -7   37.53    2.11
  -2  -5  -7   38.78    1.01
   2   5   7   38.41    1.21
   2   5   7   36.65    1.16
  -3  -5  -7   30.41    0.90
  -3  -5  -7   31.71    2.11
   3   5   7   31.33    1.15
  -4  -5  -7   13.93    0.67
  -4  -5  -7   13.51    1.82
   4   5   7   14.08    0.96
  -5  -5  -7   27.10    2.30
   5   5   7   24.21    1.23
  -6  -5  -7    1.65    1.20
   6   5   7    1.91    0.75
   7  -6  -7    0.64    0.65
   7  -6  -7    0.34    0.80
  -7   6   7   -0.11    0.72
   6  -6  -7    6.53    0.73
   6  -6  -7    7.60    0.90
  -6   6   7    6.46    0.80
   5  -6  -7    4.66    0.62
   5  -6  -7    4.71    0.77
  -5   6   7    4.48    0.65
   4  -6  -7   25.37    1.20
   4  -6  -7   25.22    0.98
  -4   6   7   24.52    1.13
   3  -6  -7    5.07    0.49
   3  -6  -7    5.17    0.64
  -3   6   7    4.86    0.49
   2  -6  -7   35.58    1.06
   2  -6  -7   36.68    1.31
   2  -6  -7   33.67    1.60
  -2   6   7   36.33    1.09
   1  -6  -7   11.60    1.10
   1  -6  -7   12.08    0.80
   1  -6  -7   11.81    0.60
  -1   6   7   10.56    0.59
   0  -6  -7    6.20    0.58
   0  -6  -7    7.15    0.44
   0  -6  -7    5.16    0.73
   0   6   7    6.69    0.68
  -1  -6  -7   29.82    1.82
  -1  -6  -7   30.59    0.82
  -1  -6  -7   28.55    0.99
   1   6   7   27.16    1.05
  -2  -6  -7    0.33    0.70
  -2  -6  -7    0.32    0.22
   2   6   7    1.00    0.42
   2   6   7   -0.22    0.31
  -3  -6  -7    3.91    0.32
  -3  -6  -7    4.44    0.94
   3   6   7    4.59    0.59
  -4  -6  -7    6.90    1.21
   4   6   7    7.65    0.76
  -5  -6  -7   19.12    2.16
   5   6   7   15.14    1.10
   7  -7  -7   16.36    1.06
   7  -7  -7   14.47    1.23
  -7   7   7   13.66    1.23
   6  -7  -7    2.72    0.82
   6  -7  -7    1.26    0.64
  -6   7   7    0.67    0.70
   5  -7  -7   45.58    1.76
   5  -7  -7   50.59    1.55
  -5   7   7   48.68    1.64
   4  -7  -7   -1.10    0.48
   4  -7  -7    0.06    0.64
  -4   7   7   -0.13    0.49
   3  -7  -7   12.93    0.74
   3  -7  -7   12.35    0.95
  -3   7   7   12.88    0.82
   2  -7  -7    8.24    0.82
   2  -7  -7    6.48    0.60
   2  -7  -7    6.24    0.90
  -2   7   7    7.52    0.64
   1  -7  -7   12.63    1.20
   1  -7  -7   12.09    0.65
  -1   7   7   12.93    0.63
   0  -7  -7    0.42    0.63
   0  -7  -7    0.08    0.38
   0   7   7    0.49    0.39
  -1  -7  -7    8.03    0.45
  -1  -7  -7    6.10    0.91
  -1  -7  -7    6.32    0.56
   1   7   7    7.35    0.72
  -2  -7  -7   20.31    1.76
   2   7   7   20.24    0.96
   2   7   7   19.84    0.91
  -3  -7  -7    8.07    1.18
   3   7   7    8.65    0.73
  -4  -7  -7    2.78    1.11
   4   7   7    3.07    0.67
  -5  -7  -7    0.76    1.16
   5   7   7    0.06    0.67
   7  -8  -7    3.25    0.93
   7  -8  -7    4.16    0.74
  -7   8   7    3.36    0.85
   6  -8  -7    9.75    1.00
   6  -8  -7   11.27    0.95
  -6   8   7   10.04    0.89
   5  -8  -7    4.71    0.83
   5  -8  -7    3.76    0.65
  -5   8   7    3.15    0.66
   4  -8  -7    0.44    0.67
   4  -8  -7   -0.13    0.52
  -4   8   7   -0.41    0.51
   3  -8  -7    0.02    0.60
   3  -8  -7    0.81    0.47
  -3   8   7    0.53    0.44
   2  -8  -7   18.44    0.81
   2  -8  -7   17.17    1.24
  -2   8   7   19.10    0.82
   1  -8  -7   14.40    0.73
   1  -8  -7   16.34    1.36
  -1   8   7   16.02    0.92
  -1   8   7   14.88    0.69
   0  -8  -7    7.90    0.69
   0  -8  -7    6.14    0.90
   0   8   7    7.33    0.55
   0   8   7    7.12    0.61
  -1  -8  -7   27.36    1.97
  -1  -8  -7   28.46    1.06
   1   8   7   29.34    1.16
  -2  -8  -7   15.91    1.75
   2   8   7   16.24    0.91
   2   8   7   16.35    0.93
  -3  -8  -7   -0.15    0.97
   3   8   7   -0.16    0.55
  -4  -8  -7    5.09    1.29
   4   8   7    6.68    0.80
  -5  -8  -7    1.56    1.26
   5   8   7    1.42    0.74
   7  -9  -7   -0.31    0.69
  -7   9   7   -1.37    0.77
   6  -9  -7    1.07    0.87
   6  -9  -7    0.75    0.65
  -6   9   7    1.15    0.76
   5  -9  -7   36.12    1.61
  -5   9   7   37.82    1.48
   4  -9  -7    0.52    0.57
  -4   9   7   -0.21    0.55
   3  -9  -7    3.47    0.57
  -3   9   7    2.98    0.52
   2  -9  -7   14.31    0.80
  -2   9   7   16.53    0.83
  -2   9   7   14.05    0.99
   1  -9  -7   15.00    0.77
   1  -9  -7   16.16    1.43
  -1   9   7   13.86    0.73
  -1   9   7   15.05    0.95
   0  -9  -7   17.86    0.85
   0  -9  -7   19.65    1.64
   0   9   7   15.34    0.96
  -1  -9  -7    5.19    0.61
  -1  -9  -7    4.83    1.03
   1   9   7    5.51    0.62
  -2  -9  -7    0.44    0.94
   2   9   7   -0.23    0.51
   2   9   7    0.65    0.49
  -3  -9  -7   -0.23    1.07
   3   9   7   -0.34    0.56
  -4  -9  -7    1.97    1.24
   4   9   7    2.41    0.72
  -6  10   7   24.89    1.36
   5 -10  -7    5.92    0.75
  -5  10   7    6.71    0.76
   4 -10  -7    8.72    0.78
  -4  10   7    7.86    0.71
  -4  10   7   10.16    0.91
   3 -10  -7    0.88    0.55
  -3  10   7    0.68    0.63
  -3  10   7    0.76    0.51
   2 -10  -7    0.62    0.52
  -2  10   7    1.13    0.59
  -2  10   7    1.51    0.43
   1 -10  -7    5.57    0.91
   1 -10  -7    7.13    0.63
  -1  10   7    6.50    0.71
   0 -10  -7   13.87    0.84
   0 -10  -7   15.06    1.71
   0  10   7   12.81    1.00
  -1 -10  -7    0.06    0.56
  -1 -10  -7    0.73    0.98
   1  10   7    0.26    0.54
  -2 -10  -7    0.96    1.07
   2  10   7   -0.01    0.54
   2  10   7    0.36    0.57
  -3 -10  -7    1.99    1.19
   3  10   7    2.55    0.66
  -4 -10  -7    4.09    1.40
   4  10   7    5.13    0.81
   6 -11  -7    0.46    0.71
  -6  11   7   -0.52    0.74
  -6  11   7    0.96    0.73
   5 -11  -7    1.49    0.69
  -5  11   7    1.66    0.70
  -5  11   7    2.72    0.83
   4 -11  -7   14.21    0.96
  -4  11   7   11.07    1.04
  -4  11   7   12.28    1.12
   3 -11  -7    4.32    0.67
  -3  11   7    4.73    0.76
   2 -11  -7    0.38    0.56
  -2  11   7    1.01    0.66
   1 -11  -7    4.14    0.63
   1 -11  -7    4.49    0.94
  -1  11   7    2.84    0.69
   0 -11  -7   15.05    0.91
   0 -11  -7   15.74    1.85
   0  11   7   15.65    1.12
  -1 -11  -7    5.04    0.69
  -1 -11  -7    3.77    1.15
   1  11   7    5.52    0.71
  -2 -11  -7    1.41    1.17
   2  11   7    0.68    0.61
  -3 -11  -7    3.06    1.31
   3  11   7    3.08    0.71
   5 -12  -7    5.78    0.80
  -5  12   7    6.15    0.79
  -5  12   7    7.14    0.98
   4 -12  -7   -0.03    0.65
  -4  12   7    0.85    0.78
   3 -12  -7    0.04    0.62
  -3  12   7    0.79    0.75
   2 -12  -7   13.93    0.91
  -2  12   7   13.26    1.14
   1 -12  -7    1.44    0.61
  -1  12   7    1.66    0.72
   0 -12  -7   -1.03    1.01
   0 -12  -7    0.52    0.61
   0  12   7   -0.58    0.66
  -1 -12  -7    0.04    0.62
  -1 -12  -7   -0.07    1.11
   1  12   7    0.56    0.66
  -2 -12  -7    0.50    1.22
   2  12   7    1.12    0.66
  -3 -12  -7    5.28    1.50
   3  12   7    5.72    0.82
   5 -13  -7   -0.64    0.70
  -5  13   7    0.52    0.88
   4 -13  -7    0.58    0.70
  -4  13   7    0.34    0.82
   3 -13  -7    9.11    0.82
  -3  13   7    9.84    0.98
   2 -13  -7    0.91    0.64
  -2  13   7    0.02    0.76
   1 -13  -7    7.94    0.77
  -1  13   7    8.57    0.93
   0 -13  -7    7.45    0.79
   0 -13  -7    5.69    1.26
   0  13   7    5.95    0.85
  -1 -13  -7    0.33    0.67
  -1 -13  -7    0.67    1.20
   1  13   7   -0.15    0.70
  -2 -13  -7   21.58    2.30
   2  13   7   20.35    1.19
   4 -14  -7   10.90    1.00
  -4  14   7   11.73    1.18
   3 -14  -7   -0.02    0.68
  -3  14   7   -0.26    0.82
   2 -14  -7   14.75    0.99
  -2  14   7   14.78    1.20
   1 -14  -7   13.44    1.00
  -1  14   7   11.73    1.06
   0 -14  -7    2.32    1.21
   0 -14  -7    1.39    0.69
   0  14   7    2.13    0.82
  -1 -14  -7    0.00    0.70
  -1 -14  -7    0.37    1.26
   1  14   7   -1.97    0.70
   3 -15  -7    2.31    0.76
  -3  15   7    3.11    0.92
   2 -15  -7    3.56    0.77
  -2  15   7    6.98    1.01
   1 -15  -7    5.50    0.81
  -1  15   7    5.62    0.96
   0 -15  -7    1.15    0.74
   0  15   7    2.34    0.89
   2  17  -8    2.34    0.91
   1  17  -8   20.39    1.40
  -1 -17   8   22.82    2.49
   0  17  -8   31.73    1.59
   0 -17   8   21.70    2.67
  -1  17  -8    1.50    0.92
  -2  17  -8    5.92    1.04
  -3  17  -8    7.09    1.07
   3 -17   8    5.81    0.69
   3  16  -8    9.70    1.05
  -3 -16   8    8.38    2.13
   2  16  -8   11.18    1.07
  -2 -16   8   10.22    2.02
   1  16  -8   63.99    2.13
  -1 -16   8   47.14    3.69
   0  16  -8    0.69    0.83
  -1  16  -8    0.31    0.85
   1 -16   8    0.21    0.45
  -2  16  -8   13.78    1.33
   2 -16   8   14.88    0.86
  -3  16  -8   12.33    1.10
   3 -16   8    9.51    0.85
   3  15  -8    0.34    0.75
  -3 -15   8   -0.23    1.68
   2  15  -8   16.68    1.24
  -2 -15   8   13.37    2.20
   1  15  -8    5.25    0.86
   0  15  -8    1.18    0.79
   0 -15   8    0.92    0.43
  -2  15  -8   -0.29    0.77
   2 -15   8    0.18    0.46
  -4  15  -8    0.46    0.76
   4 -15   8    0.81    0.57
   4  14  -8    8.02    0.95
  -4 -14   8    8.47    1.88
   3  14  -8    4.30    0.82
  -3 -14   8    1.75    1.63
   2  14  -8    1.27    0.74
   1  14  -8   71.21    2.24
  -1 -14   8   56.66    3.72
  -1 -14   8   69.94    1.79
   0  14  -8   18.50    1.27
   0 -14   8   17.13    0.81
  -1  14  -8   13.27    1.20
   1 -14   8   13.15    0.74
  -2  14  -8   12.79    1.17
   2 -14   8   13.70    0.77
  -4  14  -8   26.97    1.44
  -4  14  -8   25.45    0.98
   4 -14   8   25.89    1.11
  -5  14  -8   15.54    0.89
   5 -14   8   15.49    1.00
   5  13  -8   25.67    1.47
  -5 -13   8   26.01    2.68
   4  13  -8   40.11    1.68
  -4 -13   8   33.63    3.02
   3  13  -8    2.84    0.75
   2  13  -8    0.24    0.66
   1  13  -8   61.40    2.04
  -1 -13   8   60.89    1.59
  -1 -13   8   55.41    3.44
   0  13  -8   13.79    1.14
   0 -13   8   13.66    0.67
   0 -13   8   13.12    2.18
  -1  13  -8    1.05    0.65
   1 -13   8    1.27    1.02
   1 -13   8    0.55    0.37
  -2  13  -8   41.05    1.63
  -2  13  -8   40.57    1.14
   2 -13   8   39.99    1.23
  -3  13  -8    1.60    0.67
  -4  13  -8   17.53    0.85
  -4  13  -8   16.49    1.22
   4 -13   8   15.62    0.93
  -5  13  -8   -0.16    0.46
   5 -13   8    0.10    0.56
   5  12  -8   61.70    2.18
  -5 -12   8   63.04    3.56
   4  12  -8    1.80    0.72
  -4 -12   8    0.58    1.44
   3  12  -8    1.22    0.67
  -3 -12   8   -2.08    1.29
   2  12  -8   -0.10    0.38
   2  12  -8   -0.41    0.60
   1  12  -8   23.28    1.24
  -1 -12   8   22.55    2.80
  -1 -12   8   23.95    0.84
   0  12  -8    2.59    0.64
   0 -12   8   -1.46    1.12
   0 -12   8    3.12    0.36
  -1  12  -8    1.16    0.25
  -1  12  -8    1.57    0.60
   1 -12   8   -0.34    0.62
   1 -12   8    1.60    0.36
  -2  12  -8    5.40    0.50
  -2  12  -8    5.44    0.70
   2 -12   8    6.40    0.59
  -5  12  -8   14.16    0.89
   5 -12   8   14.51    0.94
   5  11  -8    8.20    0.89
  -5 -11   8    8.63    1.69
   4  11  -8   58.88    2.06
  -4 -11   8   61.69    3.38
   3  11  -8    2.43    0.44
   3  11  -8    1.36    0.62
  -3 -11   8   -1.00    1.15
   2  11  -8    1.28    0.38
   2  11  -8    1.81    0.59
  -2 -11   8    0.26    1.31
   1  11  -8    9.42    0.92
  -1 -11   8    9.66    0.56
  -1 -11   8    8.73    1.76
   0  11  -8    0.38    0.51
  -1  11  -8    4.69    0.62
  -1  11  -8    5.05    0.44
   1 -11   8    5.11    0.40
  -2  11  -8   10.81    0.98
  -2  11  -8   10.94    0.56
   2 -11   8   10.88    0.66
   2 -11   8   11.99    1.07
  -3  11  -8   -0.16    0.52
  -3  11  -8   -0.05    0.32
   3 -11   8    0.61    0.41
  -4  11  -8   11.04    0.74
   4 -11   8   11.97    0.83
   4 -11   8   12.92    1.72
  -5  11  -8   31.33    1.17
   5 -11   8   28.19    1.20
  -6  11  -8    0.26    0.54
   6 -11   8    0.08    0.58
   6  10  -8    0.89    0.71
  -6 -10   8    1.15    1.37
   5  10  -8   16.56    1.18
  -5 -10   8   15.47    2.21
   4  10  -8   13.00    1.07
   4  10  -8   15.08    0.84
  -4 -10   8   10.91    1.65
   3  10  -8    2.05    0.40
   3  10  -8    0.99    0.57
  -3 -10   8   -2.37    1.09
   2  10  -8    0.87    0.51
   2  10  -8    1.12    0.33
   1  10  -8    0.39    0.47
   1  10  -8    0.40    0.21
  -1 -10   8    0.70    0.27
  -1 -10   8   -1.08    1.05
   0  10  -8    0.42    0.45
   0  10  -8    0.34    0.20
   0 -10   8   -0.12    0.23
   0 -10   8    0.32    0.42
  -1  10  -8  121.47    2.80
  -1  10  -8  121.69    3.32
   1 -10   8  124.86    2.82
  -2  10  -8    0.33    0.46
  -2  10  -8    0.41    0.26
   2 -10   8   -0.28    0.30
  -3  10  -8   -0.55    0.46
  -3  10  -8    0.08    0.31
   3 -10   8    0.57    0.74
   3 -10   8    0.32    0.38
  -4  10  -8   49.21    1.42
   4 -10   8   47.80    1.46
   4 -10   8   48.11    2.50
  -5  10  -8   15.72    0.89
   5 -10   8   16.42    1.67
   5 -10   8   14.75    0.96
  -6  10  -8    0.37    0.55
   6 -10   8    0.52    0.59
   6   9  -8    1.17    0.70
  -6  -9   8    0.39    1.24
   5   9  -8   11.30    0.87
   5   9  -8   10.81    1.08
  -5  -9   8   12.62    1.59
   4   9  -8    2.16    0.47
   4   9  -8    2.00    0.64
  -4  -9   8    1.38    1.08
   3   9  -8    0.39    0.52
   3   9  -8    0.96    0.36
  -3  -9   8    0.85    1.00
  -3  -9   8    0.23    0.32
   2   9  -8    1.05    0.30
   2   9  -8    1.75    0.51
  -2  -9   8    0.49    1.34
  -2  -9   8    1.45    0.28
   1   9  -8    2.34    0.25
   1   9  -8    2.11    0.48
  -1  -9   8    2.98    0.28
   0   9  -8   29.07    1.16
   0   9  -8   30.13    0.84
   0  -9   8   29.45    0.82
  -1   9  -8    2.19    0.46
  -1   9  -8    2.08    0.25
   1  -9   8    1.50    0.27
   1  -9   8    1.19    0.55
  -2   9  -8   34.38    1.24
  -2   9  -8   33.13    0.98
   2  -9   8   32.89    1.01
   2  -9   8   35.25    2.01
  -3   9  -8    7.39    0.59
  -3   9  -8    7.04    0.57
   3  -9   8    6.11    0.85
   3  -9   8    7.38    0.63
  -4   9  -8   21.32    0.87
   4  -9   8   21.32    1.67
   4  -9   8   20.90    0.97
  -5   9  -8    2.41    0.50
   5  -9   8    1.07    0.54
   5  -9   8    1.06    0.76
  -6   9  -8    0.80    0.53
   6  -9   8   -0.01    0.57
   6   8  -8    5.21    0.82
   6   8  -8    4.18    0.66
  -6  -8   8    5.64    1.33
   5   8  -8    0.44    0.50
   5   8  -8    1.72    0.67
  -5  -8   8    1.28    1.15
   4   8  -8    0.93    0.58
   4   8  -8    1.17    0.42
  -4  -8   8   -0.25    0.96
  -4  -8   8    1.36    0.41
   3   8  -8    7.72    0.57
   3   8  -8    7.05    0.68
  -3  -8   8    7.23    0.46
   2   8  -8   41.90    1.46
   2   8  -8   43.33    1.12
  -2  -8   8   41.90    1.16
   1   8  -8   61.12    1.90
   1   8  -8   66.12    1.55
  -1  -8   8   64.70    1.51
   0   8  -8    7.74    0.43
   0   8  -8    8.20    0.76
   0  -8   8    7.60    0.40
  -1   8  -8   19.47    0.62
  -1   8  -8   18.76    0.90
   1  -8   8   15.10    1.51
   1  -8   8   18.62    0.63
  -2   8  -8   23.09    0.76
  -2   8  -8   21.71    0.94
   2  -8   8   22.34    1.56
   2  -8   8   22.52    0.78
  -3   8  -8    6.32    0.55
  -3   8  -8    6.06    0.52
   3  -8   8    4.54    0.75
   3  -8   8    5.85    0.49
  -4   8  -8    4.95    0.48
   4  -8   8    4.39    0.80
   4  -8   8    4.77    0.53
  -5   8  -8    1.45    0.46
   5  -8   8    1.09    0.73
   5  -8   8    0.13    0.51
  -6   8  -8    8.11    0.72
   6  -8   8    7.49    0.78
  -7  -7   8    2.05    1.15
   6   7  -8    1.57    0.59
   6   7  -8    0.77    0.69
  -6  -7   8    0.51    0.58
  -6  -7   8    1.26    1.10
   5   7  -8   10.92    0.86
   5   7  -8   11.21    1.03
  -5  -7   8    9.08    1.33
  -5  -7   8   10.79    0.97
   4   7  -8    5.73    0.51
   4   7  -8    4.93    0.67
  -4  -7   8    5.99    1.05
  -4  -7   8    5.86    0.51
   3   7  -8    0.40    0.30
   3   7  -8    0.03    0.47
  -3  -7   8    1.30    0.92
  -3  -7   8   -0.01    0.30
   2   7  -8   23.57    1.04
   2   7  -8   23.70    0.72
  -2  -7   8   23.57    0.84
   1   7  -8    0.43    0.21
   1   7  -8    0.91    0.40
  -1  -7   8    0.62    0.19
  -1  -7   8   -0.18    0.32
   0   7  -8    1.93    0.41
   0   7  -8    1.78    0.23
   0  -7   8    2.45    0.20
  -1   7  -8   96.68    2.64
  -1   7  -8   98.96    2.29
   1  -7   8   98.82    3.90
   1  -7   8   99.88    2.26
  -2   7  -8   19.51    0.69
  -2   7  -8   19.21    0.87
   2  -7   8   21.84    1.46
   2  -7   8   20.75    0.74
  -3   7  -8   13.43    0.65
  -3   7  -8   12.69    0.73
   3  -7   8   13.24    0.71
   3  -7   8   13.51    1.34
  -4   7  -8    2.75    0.41
   4  -7   8    4.00    0.52
   4  -7   8    3.08    0.74
  -5   7  -8    3.04    0.50
   5  -7   8    3.57    0.61
   5  -7   8    3.59    0.84
  -6   7  -8   25.62    1.18
   6  -7   8   29.02    1.29
   6  -7   8   31.17    2.07
   7   6  -8    3.93    0.70
  -7  -6   8    4.13    0.75
   6   6  -8    4.86    0.79
   6   6  -8    5.83    0.66
  -6  -6   8    5.26    1.15
  -6  -6   8    5.38    0.70
   5   6  -8   16.21    1.09
   5   6  -8   15.68    0.88
  -5  -6   8   15.50    1.00
  -5  -6   8   16.57    1.77
   4   6  -8    2.43    0.58
   4   6  -8    2.98    0.42
  -4  -6   8    0.80    0.89
  -4  -6   8    2.65    0.43
   3   6  -8   65.45    2.00
   3   6  -8   67.70    1.65
  -3  -6   8   66.34    2.96
  -3  -6   8   66.83    1.73
   2   6  -8    8.72    0.45
   2   6  -8    8.71    0.76
  -2  -6   8    7.77    0.58
   1   6  -8   13.64    0.84
   1   6  -8   15.48    0.58
  -1   6  -8    0.14    0.33
  -1   6  -8    0.07    0.20
   1  -6   8    0.18    0.21
   1  -6   8    0.40    0.51
  -2   6  -8  104.21    2.68
  -2   6  -8  100.38    2.40
   2  -6   8  101.54    4.01
   2  -6   8  103.91    2.41
  -3   6  -8    1.43    0.31
  -3   6  -8    1.79    0.32
   3  -6   8    1.61    0.60
   3  -6   8    2.07    0.38
  -4   6  -8    3.53    0.42
   4  -6   8    3.18    0.51
   4  -6   8    4.13    0.77
  -5   6  -8   17.69    0.89
   5  -6   8   17.78    1.67
   5  -6   8   17.67    1.02
  -6   6  -8   25.04    1.11
   6  -6   8   24.15    1.26
   6  -6   8   24.72    1.96
   7   5  -8    4.31    0.70
  -7  -5   8    3.54    0.73
   6   5  -8    0.59    0.55
   6   5  -8    0.20    0.65
  -6  -5   8    1.29    0.94
  -6  -5   8   -0.21    0.56
   5   5  -8    3.27    0.51
   5   5  -8    3.53    0.68
  -5  -5   8    3.64    0.94
  -5  -5   8    4.15    0.56
   4   5  -8   33.52    1.36
   4   5  -8   34.80    1.08
  -4  -5   8   34.50    1.96
  -4  -5   8   36.23    1.19
   3   5  -8    6.94    0.64
   3   5  -8    7.88    0.52
  -3  -5   8    6.84    1.13
  -3  -5   8    7.62    0.66
   2   5  -8   77.52    1.80
   2   5  -8   78.55    2.23
  -2  -5   8   79.40    1.91
   1   5  -8    0.16    0.38
   1   5  -8    0.75    0.23
   0   5  -8    3.94    0.43
   0   5  -8    3.45    0.27
   0  -5   8    3.98    0.25
   0  -5   8    3.55    0.60
  -1   5  -8   15.42    0.58
  -1   5  -8   15.49    0.77
   1  -5   8   16.06    0.56
   1  -5   8   14.56    1.26
  -2   5  -8   30.35    0.99
  -2   5  -8   30.03    0.89
   2  -5   8   30.45    1.66
   2  -5   8   29.61    0.91
  -3   5  -8   23.49    0.80
  -3   5  -8   23.05    0.80
   3  -5   8   21.82    0.88
   3  -5   8   23.01    1.54
  -4   5  -8   -0.18    0.31
   4  -5   8    0.93    0.64
   4  -5   8   -0.10    0.41
  -5   5  -8    0.58    0.41
   5  -5   8    1.09    0.55
   5  -5   8    0.34    0.72
  -6   5  -8   20.17    1.03
   6  -5   8   19.86    1.18
   6  -5   8   20.30    1.84
   7   4  -8    0.95    0.61
   7   4  -8    0.40    0.73
  -7  -4   8   -0.80    0.66
   6   4  -8   12.24    0.89
   6   4  -8   11.77    1.09
  -6  -4   8   12.17    1.07
  -6  -4   8   11.39    1.62
   5   4  -8    9.57    0.97
   5   4  -8    8.67    0.72
  -5  -4   8    8.60    0.66
  -5  -4   8   12.20    1.48
   4   4  -8   -0.18    0.33
   4   4  -8   -0.35    0.50
  -4  -4   8    0.39    0.38
  -4  -4   8    2.13    0.73
   3   4  -8   23.64    1.05
   3   4  -8   21.98    0.74
  -3  -4   8   25.86    1.80
  -3  -4   8   22.26    0.90
   2   4  -8   44.12    1.46
   2   4  -8   42.83    1.06
  -2  -4   8   46.52    1.99
  -2  -4   8   43.26    1.21
   1   4  -8    3.50    0.29
   1   4  -8    4.22    0.47
  -1  -4   8    1.79    0.60
   0   4  -8   25.44    0.98
   0   4  -8   26.84    0.78
   0  -4   8   27.02    1.49
  -1   4  -8    8.61    0.62
  -1   4  -8    9.94    0.49
   1  -4   8    8.86    1.12
   1  -4   8    9.38    0.47
  -2   4  -8   40.25    1.11
  -2   4  -8   40.27    1.19
   2  -4   8   41.11    2.02
   2  -4   8   42.58    1.15
  -3   4  -8   26.35    0.86
   3  -4   8   26.01    0.93
   3  -4   8   28.04    1.68
  -4   4  -8   46.51    1.35
   4  -4   8   47.82    2.40
   4  -4   8   48.96    1.48
  -5   4  -8    7.37    0.58
   5  -4   8    7.44    0.70
   5  -4   8    6.94    0.97
  -6   4  -8   51.15    1.58
   6  -4   8   50.04    1.74
   6  -4   8   49.59    2.67
  -7   4  -8   11.69    0.94
   7  -4   8   11.56    1.00
   7   3  -8    8.86    0.91
   7   3  -8    8.31    0.79
  -7  -3   8    9.83    0.88
   6   3  -8   34.74    1.51
   6   3  -8   34.70    1.30
  -6  -3   8   36.00    1.43
   5   3  -8    0.84    0.44
   5   3  -8    1.62    0.62
  -5  -3   8    1.26    0.73
  -5  -3   8    1.20    0.50
   4   3  -8   90.07    2.23
   4   3  -8   92.15    2.65
  -4  -3   8   97.41    3.66
  -4  -3   8   92.53    2.34
   3   3  -8    6.25    0.48
   3   3  -8    6.45    0.60
  -3  -3   8    6.76    0.45
   2   3  -8    0.25    0.21
   2   3  -8    0.19    0.43
  -2  -3   8    0.19    0.30
   1   3  -8    1.42    0.25
   1   3  -8    1.04    0.39
  -1  -3   8    1.63    0.50
   0   3  -8   36.14    1.16
   0   3  -8   35.98    0.97
   0  -3   8   36.04    1.73
  -1   3  -8    1.55    0.31
  -1   3  -8    1.38    0.23
   1  -3   8    1.04    0.51
   1  -3   8    1.44    0.24
  -2   3  -8    9.65    0.50
  -2   3  -8   10.21    0.52
   2  -3   8   10.35    0.58
   2  -3   8    9.31    1.17
  -3   3  -8    9.44    0.54
   3  -3   8    8.26    1.20
   3  -3   8    9.35    0.66
  -4   3  -8   34.21    1.08
   4  -3   8   32.65    1.20
  -5   3  -8    0.96    0.39
   5  -3   8    0.37    0.53
  -6   3  -8    3.78    0.54
   6  -3   8    2.41    0.68
   7   2  -8   24.70    1.33
   7   2  -8   25.72    1.18
  -7  -2   8   27.12    1.39
   6   2  -8    0.69    0.67
   6   2  -8    0.81    0.55
  -6  -2   8    0.02    0.58
   5   2  -8    1.76    0.46
   5   2  -8    1.67    0.62
  -5  -2   8    2.21    0.69
  -5  -2   8    1.90    0.51
   4   2  -8    2.98    0.40
   4   2  -8    3.77    0.59
  -4  -2   8    3.59    0.45
   3   2  -8    0.97    0.30
   3   2  -8    0.92    0.49
  -3  -2   8    1.25    0.33
   2   2  -8   15.56    0.89
   2   2  -8   16.68    0.53
  -2  -2   8   15.86    0.77
   1   2  -8   10.12    0.51
   1   2  -8    8.54    0.71
  -1  -2   8   10.14    0.99
   0   2  -8   51.05    1.49
   0   2  -8   52.15    1.28
   0  -2   8   51.81    2.20
   0  -2   8   50.44    1.19
  -1   2  -8  134.72    3.42
  -1   2  -8  135.37    3.07
   1  -2   8  133.13    3.05
   1  -2   8  139.61    5.06
  -2   2  -8   22.13    0.75
  -2   2  -8   23.52    0.74
   2  -2   8   23.36    1.49
   2  -2   8   22.96    0.81
  -3   2  -8   60.08    1.56
   3  -2   8   62.01    1.65
  -4   2  -8   15.32    1.46
  -4   2  -8   14.43    0.72
   4  -2   8   15.31    0.86
  -5   2  -8   32.84    1.13
  -5   2  -8   31.94    2.06
   5  -2   8   32.01    1.27
  -6   2  -8    5.13    0.58
  -6   2  -8    5.59    1.05
   6  -2   8    6.99    0.80
   7   1  -8    0.67    0.72
   7   1  -8    1.36    0.64
  -7  -1   8    1.23    0.70
   6   1  -8    7.18    0.82
   6   1  -8    7.63    0.70
  -6  -1   8    6.71    0.72
   5   1  -8    6.28    0.72
   5   1  -8    6.18    0.56
  -5  -1   8    5.87    0.74
  -5  -1   8    5.41    0.59
   4   1  -8    5.03    0.63
   4   1  -8    5.12    0.46
  -4  -1   8    5.38    0.50
   3   1  -8  128.56    3.41
   3   1  -8  128.54    2.90
  -3  -1   8  124.71    3.01
   2   1  -8    1.70    0.25
   2   1  -8    1.47    0.46
  -2  -1   8    0.12    0.46
  -2  -1   8    1.47    0.33
   1   1  -8   -0.07    0.22
   1   1  -8   -0.28    0.36
   1   1  -8    0.33    0.17
  -1  -1   8    0.34    0.40
   0   1  -8   30.93    0.86
   0   1  -8   30.80    1.05
   0  -1   8   30.00    0.80
   0  -1   8   31.18    1.59
  -1   1  -8   32.17    1.01
  -1   1  -8   32.76    0.90
   1  -1   8   34.82    1.73
   1  -1   8   30.67    0.91
  -2   1  -8    8.88    0.50
  -2   1  -8   10.02    1.17
   2  -1   8    9.65    0.60
  -3   1  -8   25.30    1.63
  -3   1  -8   25.31    0.82
   3  -1   8   24.13    0.93
  -4   1  -8    3.12    0.78
  -4   1  -8    3.39    0.38
   4  -1   8    4.84    0.56
  -5   1  -8    0.36    0.77
  -5   1  -8    0.51    0.37
   5  -1   8    0.97    0.56
  -6   1  -8    0.99    0.91
  -6   1  -8    1.07    0.45
   6  -1   8    0.57    0.63
   7   0  -8    4.39    0.70
   7   0  -8    3.06    0.79
  -7   0   8    3.36    0.75
   6   0  -8    0.84    0.67
   6   0  -8   -0.14    0.53
  -6   0   8    0.07    0.58
   5   0  -8    2.24    0.48
   5   0  -8    3.15    0.65
  -5   0   8    2.63    0.53
   4   0  -8    4.12    0.60
   4   0  -8    5.08    0.45
  -4   0   8    5.54    0.51
   3   0  -8    1.39    0.33
   3   0  -8    1.29    0.50
  -3   0   8    1.63    0.36
   2   0  -8    2.00    0.48
   2   0  -8    2.96    0.27
  -2   0   8    2.48    0.34
  -2   0   8    2.25    0.46
   1   0  -8   10.91    0.73
   1   0  -8   10.73    0.54
   1   0  -8   10.89    0.41
  -1   0   8   11.12    0.96
   0   0  -8   16.78    0.61
   0   0  -8   16.98    0.79
   0   0   8   18.04    1.18
   0   0   8   16.97    0.58
  -1   0  -8    0.10    0.21
  -1   0  -8    0.18    0.30
  -1   0  -8    0.63    0.51
   1   0   8    0.13    0.27
  -2   0  -8   34.40    0.96
  -2   0  -8   35.51    1.84
   2   0   8   34.39    1.05
  -3   0  -8    2.25    0.68
  -3   0  -8    3.52    0.33
   3   0   8    3.12    0.45
  -4   0  -8    0.63    0.30
  -4   0  -8   -0.54    0.64
   4   0   8    0.31    0.45
  -5   0  -8    2.71    0.44
  -5   0  -8    2.98    0.91
   5   0   8    4.08    0.65
  -6   0  -8    0.20    0.89
  -6   0  -8    0.61    0.44
   6   0   8    0.47    0.64
   7  -1  -8    1.67    0.77
   7  -1  -8    2.30    0.65
  -7   1   8    1.73    0.72
   6  -1  -8   32.16    1.22
   6  -1  -8   33.45    1.46
  -6   1   8   34.76    1.41
   5  -1  -8    2.48    0.65
   5  -1  -8    2.30    0.47
  -5   1   8    2.46    0.54
   4  -1  -8    8.90    0.83
   4  -1  -8    8.59    0.61
  -4   1   8    8.64    0.81
   3  -1  -8   28.14    1.13
   3  -1  -8   28.68    0.88
  -3   1   8   26.87    0.98
   2  -1  -8   36.25    0.96
   2  -1  -8   37.21    1.29
  -2   1   8   35.79    1.61
  -2   1   8   38.71    1.10
   1  -1  -8    0.60    0.24
   1  -1  -8    0.57    0.41
   1  -1  -8    0.18    0.25
  -1   1   8   -0.04    0.42
   0  -1  -8    2.94    0.31
   0  -1  -8    2.82    0.41
   0  -1  -8    2.31    0.27
  -1  -1  -8   63.90    1.73
  -1  -1  -8   63.58    1.54
  -1  -1  -8   65.76    2.71
   1   1   8   60.63    1.56
  -2  -1  -8    0.31    0.52
  -2  -1  -8    0.37    0.21
   2   1   8    0.61    0.32
  -3  -1  -8    8.37    1.24
  -3  -1  -8    8.34    0.53
   3   1   8    8.64    0.71
  -4  -1  -8    0.45    0.31
  -4  -1  -8    0.22    0.70
   4   1   8    0.64    0.48
  -5  -1  -8   -0.77    0.82
  -5  -1  -8   -0.10    0.35
   5   1   8   -0.11    0.55
  -6  -1  -8    4.15    0.53
  -6  -1  -8    3.41    1.05
   6   1   8    4.71    0.77
   7  -2  -8   12.51    1.14
   7  -2  -8   11.62    0.97
  -7   2   8   11.85    0.95
   6  -2  -8   -0.06    0.70
   6  -2  -8   -0.15    0.55
  -6   2   8    0.77    0.60
   5  -2  -8    4.05    0.53
   5  -2  -8    2.41    0.68
  -5   2   8    3.34    0.55
   4  -2  -8    1.26    0.57
   4  -2  -8    0.67    0.39
  -4   2   8    0.76    0.43
   2  -2  -8    1.26    0.29
   2  -2  -8    0.82    0.50
  -2   2   8    1.36    0.39
  -2   2   8    1.68    0.34
   1  -2  -8   35.22    1.26
   1  -2  -8   35.32    0.96
   1  -2  -8   36.17    1.04
  -1   2   8   37.37    1.67
   0  -2  -8   22.52    1.43
   0  -2  -8   22.08    0.94
   0  -2  -8   23.50    0.73
   0  -2  -8   23.90    0.77
  -1  -2  -8   61.03    2.72
  -1  -2  -8   64.44    1.76
  -1  -2  -8   66.29    1.56
   1   2   8   64.42    1.60
  -2  -2  -8   14.23    1.32
  -2  -2  -8   13.59    0.55
   2   2   8   14.94    0.58
   2   2   8   13.47    0.69
  -3  -2  -8   24.49    0.82
  -3  -2  -8   25.29    1.75
   3   2   8   25.90    0.99
  -4  -2  -8    1.16    0.81
  -4  -2  -8    2.62    0.36
   4   2   8    2.14    0.55
  -5  -2  -8    2.51    0.98
  -5  -2  -8    2.53    0.42
   5   2   8    3.35    0.66
  -6  -2  -8    3.17    1.13
  -6  -2  -8    3.90    0.50
   6   2   8    4.04    0.77
   7  -3  -8    1.25    0.78
   7  -3  -8    1.52    0.67
  -7   3   8    0.79    0.71
   6  -3  -8    5.59    0.67
   6  -3  -8    5.66    0.83
  -6   3   8    5.76    0.72
   5  -3  -8   -0.38    0.47
   5  -3  -8    0.09    0.63
  -5   3   8   -0.47    0.49
   4  -3  -8    4.96    0.67
   4  -3  -8    5.53    0.52
  -4   3   8    4.26    0.51
   3  -3  -8   35.50    1.02
   3  -3  -8   33.05    1.29
  -3   3   8   33.35    1.12
   2  -3  -8    9.85    0.80
   2  -3  -8    9.78    0.55
  -2   3   8    9.29    0.84
  -2   3   8    9.05    0.70
   1  -3  -8    1.24    0.30
   1  -3  -8    0.57    0.28
   1  -3  -8    0.91    0.48
   1  -3  -8    0.54    0.45
   0  -3  -8   14.11    0.63
   0  -3  -8   13.81    0.77
   0  -3  -8   13.89    1.22
   0  -3  -8   15.13    0.59
  -1  -3  -8   32.07    1.77
  -1  -3  -8   30.83    1.04
  -1  -3  -8   31.15    0.88
   1   3   8   32.18    0.98
  -2  -3  -8   12.87    1.34
  -2  -3  -8   13.08    0.53
   2   3   8   11.67    0.70
   2   3   8   13.32    0.61
  -3  -3  -8   10.46    1.41
  -3  -3  -8    8.94    0.52
   3   3   8    9.12    0.75
  -4  -3  -8    0.06    0.30
  -4  -3  -8    0.00    0.80
   4   3   8   -0.06    0.52
  -5  -3  -8    9.88    1.33
  -5  -3  -8   12.68    0.73
   5   3   8   12.09    1.00
  -6  -3  -8    0.26    0.40
  -6  -3  -8   -0.14    1.06
   6   3   8    0.99    0.71
   7  -4  -8   -0.10    0.64
   7  -4  -8   -0.13    0.78
  -7   4   8   -0.43    0.71
   6  -4  -8    5.52    0.68
   6  -4  -8    6.94    0.87
  -6   4   8    6.45    0.74
   5  -4  -8   25.23    1.24
   5  -4  -8   23.95    0.99
  -5   4   8   23.94    1.16
   4  -4  -8    0.65    0.45
   4  -4  -8   -0.72    0.57
  -4   4   8    0.30    0.45
   3  -4  -8   13.44    0.91
   3  -4  -8   13.92    0.69
  -3   4   8   13.21    0.83
   2  -4  -8    4.03    0.57
   2  -4  -8    3.93    0.38
  -2   4   8    3.35    0.46
  -2   4   8    4.16    0.39
   1  -4  -8    3.42    0.50
   1  -4  -8    3.37    0.36
   1  -4  -8    2.63    0.54
   0  -4  -8   20.92    0.76
   0  -4  -8   20.53    0.70
   0  -4  -8   21.28    1.41
   0  -4  -8   20.66    0.90
  -1  -4  -8    8.69    0.47
  -1  -4  -8    8.45    1.22
   1   4   8    8.80    0.63
  -2  -4  -8    1.57    0.67
  -2  -4  -8    1.21    0.25
   2   4   8    1.02    0.39
   2   4   8    1.37    0.30
  -3  -4  -8   18.33    1.72
  -3  -4  -8   19.29    0.70
   3   4   8   20.70    0.96
  -4  -4  -8    9.87    1.25
  -4  -4  -8   11.19    0.64
   4   4   8   10.69    0.91
  -5  -4  -8    4.92    0.46
  -5  -4  -8    6.51    1.25
   5   4   8    7.11    0.81
  -6  -4  -8    3.39    1.24
   6   4   8    3.54    0.79
   7  -5  -8    2.79    0.69
   7  -5  -8    1.88    0.84
  -7   5   8    1.92    0.77
   6  -5  -8    0.59    0.60
   6  -5  -8    0.04    0.77
  -6   5   8    0.57    0.65
   5  -5  -8    5.82    0.64
   5  -5  -8    5.07    0.80
  -5   5   8    4.72    0.67
   4  -5  -8    1.13    0.63
   4  -5  -8    1.15    0.47
  -4   5   8    0.66    0.48
   3  -5  -8   19.45    1.04
   3  -5  -8   19.80    0.81
  -3   5   8   18.10    0.91
   2  -5  -8    0.41    0.33
   2  -5  -8    0.36    0.50
  -2   5   8    0.59    0.33
   1  -5  -8   15.02    0.63
   1  -5  -8   16.84    1.19
   1  -5  -8   16.04    0.88
  -1   5   8   13.55    0.71
   0  -5  -8    3.79    0.68
   0  -5  -8    3.69    0.42
   0  -5  -8    4.14    0.48
   0  -5  -8    3.68    0.31
  -1  -5  -8   17.68    1.47
  -1  -5  -8   17.99    0.63
   1   5   8   17.57    0.81
  -2  -5  -8    1.51    0.27
  -2  -5  -8    1.60    0.74
   2   5   8    1.48    0.43
   2   5   8    1.71    0.35
  -3  -5  -8    2.68    0.89
  -3  -5  -8    2.11    0.31
   3   5   8    2.57    0.54
  -4  -5  -8   11.02    0.60
  -4  -5  -8   10.41    1.33
   4   5   8   11.64    0.94
  -5  -5  -8   16.14    2.04
   5   5   8   15.66    1.10
   7  -6  -8    1.28    0.68
   7  -6  -8    0.80    0.86
  -7   6   8    0.82    0.78
   6  -6  -8    2.56    0.65
   6  -6  -8    2.30    0.84
  -6   6   8    2.04    0.69
   5  -6  -8    6.25    0.67
   5  -6  -8    6.15    0.84
  -5   6   8    5.78    0.71
   4  -6  -8    0.48    0.65
   4  -6  -8    0.39    0.49
  -4   6   8    0.25    0.49
   3  -6  -8    3.94    0.65
   3  -6  -8    4.75    0.51
  -3   6   8    4.38    0.50
   2  -6  -8   21.64    1.06
   2  -6  -8   19.74    0.78
   2  -6  -8   21.10    1.21
  -2   6   8   20.30    0.85
   1  -6  -8   11.11    0.63
   1  -6  -8   10.28    0.81
   1  -6  -8   10.91    1.14
  -1   6   8    9.26    0.62
   0  -6  -8    9.81    1.28
   0  -6  -8   10.44    0.63
   0  -6  -8   10.63    0.53
  -1  -6  -8   10.33    1.41
  -1  -6  -8   11.07    0.71
  -1  -6  -8   10.69    0.51
   1   6   8    9.78    0.72
  -2  -6  -8   10.01    0.51
  -2  -6  -8    8.07    1.06
   2   6   8    9.53    0.82
   2   6   8    8.09    0.70
  -3  -6  -8   32.73    2.25
  -3  -6  -8   33.20    0.98
   3   6   8   33.63    1.27
  -4  -6  -8   28.81    2.27
   4   6   8   28.80    1.28
  -5  -6  -8    0.64    1.12
   5   6   8    0.21    0.67
   7  -7  -8    2.48    0.73
   7  -7  -8    2.04    0.89
  -7   7   8    2.82    0.81
   6  -7  -8   16.40    0.99
   6  -7  -8   15.67    1.27
  -6   7   8   17.23    1.23
   5  -7  -8   29.67    1.18
   5  -7  -8   27.04    1.43
  -5   7   8   26.53    1.31
   4  -7  -8    2.49    0.55
   4  -7  -8    2.75    0.73
  -4   7   8    2.32    0.55
   3  -7  -8   43.69    1.60
   3  -7  -8   45.62    1.35
  -3   7   8   43.45    1.39
   2  -7  -8   14.94    0.97
   2  -7  -8   13.14    1.11
   2  -7  -8   13.28    0.71
  -2   7   8   14.89    0.81
   1  -7  -8    0.91    0.59
   1  -7  -8    0.64    0.40
  -1   7   8    0.81    0.31
   0  -7  -8   37.88    1.18
   0  -7  -8   40.31    1.10
   0  -7  -8   38.42    2.08
   0   7   8   40.08    1.38
  -1  -7  -8    4.88    0.93
  -1  -7  -8    9.12    0.50
  -1  -7  -8    7.61    0.71
   1   7   8    7.22    0.75
  -2  -7  -8   -0.08    0.83
   2   7   8    0.37    0.48
   2   7   8   -0.30    0.38
  -3  -7  -8   22.72    2.07
   3   7   8   22.49    1.12
  -4  -7  -8    3.77    1.21
   4   7   8    5.81    0.77
  -5  -7  -8    5.29    1.40
   5   7   8    4.53    0.82
   7  -8  -8    7.94    1.03
   7  -8  -8    7.94    0.85
  -7   8   8   10.78    0.98
   6  -8  -8    0.77    0.83
   6  -8  -8    0.01    0.64
  -6   8   8   -1.64    0.68
   5  -8  -8    1.38    0.61
   5  -8  -8    0.62    0.78
  -5   8   8    1.00    0.64
   4  -8  -8    2.14    0.75
   4  -8  -8    2.70    0.60
  -4   8   8    2.70    0.59
   3  -8  -8   10.25    0.75
   3  -8  -8    8.57    0.85
  -3   8   8   12.88    0.89
   2  -8  -8   46.38    1.37
  -2   8   8   47.61    1.38
   1  -8  -8    0.94    0.45
   1  -8  -8    0.48    0.65
  -1   8   8    1.27    0.34
  -1   8   8    1.52    0.53
   0  -8  -8    0.20    0.45
   0  -8  -8    0.05    0.73
   0   8   8    0.14    0.47
  -1  -8  -8   34.00    1.22
  -1  -8  -8   35.86    2.21
   1   8   8   36.44    1.30
  -2  -8  -8    3.12    1.03
   2   8   8    2.44    0.57
  -3  -8  -8   31.24    2.35
   3   8   8   28.30    1.26
  -4  -8  -8   46.50    2.96
   4   8   8   42.84    1.61
  -6   9   8   33.83    1.53
   5  -9  -8    8.55    0.99
   5  -9  -8   11.11    0.89
  -5   9   8    9.16    0.81
   4  -9  -8   -0.26    0.75
   4  -9  -8   -0.14    0.59
  -4   9   8    0.88    0.59
   3  -9  -8  105.59    2.70
  -3   9   8  112.04    2.71
   2  -9  -8   15.57    0.83
  -2   9   8   15.52    1.02
  -2   9   8   16.41    0.82
   1  -9  -8   17.47    1.53
   1  -9  -8   16.74    0.84
  -1   9   8   17.44    0.81
  -1   9   8   18.32    1.04
   0  -9  -8   16.07    0.85
   0  -9  -8   16.57    1.63
   0   9   8   15.65    1.00
  -1  -9  -8   18.82    1.87
  -1  -9  -8   17.08    0.95
   1   9   8   15.94    1.04
  -2  -9  -8    0.35    1.01
   2   9   8   -0.48    0.54
  -3  -9  -8   62.87    3.32
   3   9   8   59.99    1.89
  -4  -9  -8    5.64    1.42
   4   9   8    7.73    0.89
  -6  10   8   37.72    1.63
   5 -10  -8    2.98    0.71
  -5  10   8    2.98    0.71
   4 -10  -8    0.55    0.63
  -4  10   8    0.06    0.59
   3 -10  -8   59.58    1.76
  -3  10   8   60.11    2.01
  -3  10   8   64.28    1.82
   2 -10  -8    0.10    0.53
  -2  10   8    0.04    0.61
   1 -10  -8   14.26    0.84
   1 -10  -8   15.23    1.55
  -1  10   8   12.99    1.02
   0 -10  -8    8.48    1.15
   0 -10  -8    9.21    0.79
   0  10   8    9.54    0.80
  -1 -10  -8    0.33    1.01
  -1 -10  -8    1.03    0.60
   1  10   8    0.58    0.58
  -2 -10  -8    2.56    1.18
   2  10   8    2.77    0.64
  -3 -10  -8    1.85    1.24
   3  10   8    1.37    0.66
  -4 -10  -8    0.38    1.30
   4  10   8    1.72    0.75
   6 -11  -8    0.19    0.73
  -6  11   8    1.80    0.75
  -6  11   8   -0.23    0.75
   5 -11  -8   10.69    1.00
  -5  11   8    9.83    0.86
  -5  11   8   12.90    1.16
   4 -11  -8    6.96    0.78
  -4  11   8    6.93    0.71
  -4  11   8    6.85    0.88
   3 -11  -8    1.13    0.63
  -3  11   8    1.63    0.74
   2 -11  -8    1.74    0.62
  -2  11   8    1.32    0.70
   1 -11  -8    0.15    0.55
  -1  11   8    0.33    0.64
   0 -11  -8   21.32    2.00
   0 -11  -8   19.67    1.01
   0  11   8   19.81    1.19
  -1 -11  -8    8.28    0.81
  -1 -11  -8    8.24    1.33
   1  11   8    8.84    0.79
  -2 -11  -8    2.03    1.20
   2  11   8    0.61    0.63
  -3 -11  -8   17.71    2.33
   3  11   8   19.85    1.16
   5 -12  -8    1.19    0.74
  -5  12   8    1.36    0.71
  -5  12   8    2.08    0.89
   4 -12  -8    0.38    0.67
  -4  12   8    0.32    0.82
   3 -12  -8    1.54    0.66
  -3  12   8    1.73    0.79
   2 -12  -8    5.67    0.73
  -2  12   8    5.03    0.83
   1 -12  -8    4.04    0.67
  -1  12   8    7.36    0.86
   0 -12  -8   13.92    0.95
   0 -12  -8   13.11    1.87
   0  12   8   13.49    1.16
  -1 -12  -8    2.42    1.21
  -1 -12  -8    2.56    0.72
   1  12   8    2.78    0.71
  -2 -12  -8    3.09    1.35
   2  12   8    2.12    0.72
   4 -13  -8   -0.26    0.72
  -4  13   8    0.50    0.85
   3 -13  -8    0.22    0.67
  -3  13   8    0.60    0.79
   2 -13  -8    0.85    0.64
  -2  13   8    1.06    0.79
   1 -13  -8   29.19    1.21
  -1  13   8   27.85    1.43
   0 -13  -8    2.65    1.17
   0 -13  -8    1.42    0.70
   0  13   8    1.45    0.76
  -1 -13  -8    1.19    1.23
  -1 -13  -8    0.65    0.71
   1  13   8   -0.18    0.72
  -2 -13  -8    2.22    1.35
   2  13   8    1.67    0.73
   4 -14  -8    9.86    0.94
  -4  14   8    9.20    1.09
   3 -14  -8   -0.42    0.69
  -3  14   8    0.91    0.87
   2 -14  -8   -1.71    0.64
  -2  14   8    0.45    0.83
   1 -14  -8   -0.66    0.66
  -1  14   8   -0.25    0.83
   0 -14  -8   28.84    1.31
   0  14   8   32.21    1.54
  -1 -14  -8    0.18    0.73
  -1 -14  -8    0.04    1.25
   1  14   8   -0.88    0.75
  -2  15   8   -1.23    0.90
  -1  15   8    5.38    0.99
   1  17  -9    8.78    1.03
  -1 -17   9    5.67    1.92
   0  17  -9    0.86    0.86
  -1  17  -9   -0.51    0.88
  -2  17  -9   14.97    1.26
   3  16  -9    9.52    1.05
   2  16  -9    3.06    0.88
  -2 -16   9    2.99    1.60
   1  16  -9   10.54    1.03
  -1 -16   9    1.05    1.91
   0  16  -9   18.91    1.36
  -2  16  -9   23.12    1.50
   3  15  -9    1.03    0.77
  -3 -15   9   -0.21    1.67
   2  15  -9    0.44    0.75
   1  15  -9    1.64    0.75
   0  15  -9   10.46    1.01
  -1  15  -9   31.44    1.55
   4 -15   9    1.81    0.59
   4  14  -9   15.74    1.29
  -4 -14   9   15.35    2.16
   3  14  -9    0.73    0.73
   2  14  -9    3.53    0.80
   1  14  -9   14.75    1.16
  -1 -14   9   10.74    2.19
   0  14  -9    1.46    0.70
   1 -14   9    4.08    1.24
  -2  14  -9    1.17    0.75
   2 -14   9    1.79    0.46
  -3  14  -9   25.74    1.43
   3 -14   9   24.31    1.35
   3 -14   9   22.24    1.01
  -4  14  -9   16.30    0.82
   4 -14   9   16.17    0.94
   5  13  -9   25.39    1.48
  -5 -13   9   28.93    2.83
   4  13  -9    4.00    0.82
  -4 -13   9    0.50    1.62
   3  13  -9    0.83    0.69
   2  13  -9   16.38    1.16
  -2 -13   9   10.85    1.98
   1  13  -9   34.90    1.51
   0  13  -9    3.26    0.71
   0 -13   9    3.04    1.45
  -1  13  -9    9.15    0.85
   1 -13   9    8.56    0.62
  -3  13  -9    6.74    0.61
  -3  13  -9    7.36    0.82
   3 -13   9    7.47    0.61
  -5  13  -9   24.69    1.06
   5 -13   9   24.41    1.15
   5  12  -9    6.08    0.87
  -5 -12   9    6.76    1.73
   4  12  -9   14.71    1.23
  -4 -12   9   16.42    1.91
   3  12  -9   11.07    1.09
  -3 -12   9   12.47    1.73
   2  12  -9   12.52    1.10
  -2 -12   9   13.32    1.94
   0  12  -9    3.60    0.66
   0 -12   9    3.25    0.36
  -1  12  -9   11.70    0.57
  -1  12  -9   13.67    1.06
   1 -12   9   11.35    0.62
  -2  12  -9    1.65    0.63
  -3  12  -9    0.86    0.35
  -3  12  -9    0.35    0.59
   3 -12   9    0.76    0.44
  -4  12  -9   13.34    0.77
   4 -12   9   14.89    0.88
  -5  12  -9   27.96    1.13
   5 -12   9   28.05    1.20
   5  11  -9   11.54    1.14
  -5 -11   9   12.49    1.83
   4  11  -9    1.26    0.71
  -4 -11   9   -1.54    1.30
   3  11  -9    3.54    0.70
  -3 -11   9   -3.20    1.41
   2  11  -9    0.34    0.55
  -2 -11   9   -0.56    1.73
   1  11  -9    2.13    0.57
  -1 -11   9    1.50    0.32
  -1 -11   9   -1.47    1.15
   0  11  -9   18.40    1.09
   0  11  -9   19.12    0.66
   0 -11   9   18.13    0.68
  -1  11  -9   32.48    0.93
  -1  11  -9   32.61    1.32
   1 -11   9   31.82    0.95
  -2  11  -9    0.33    0.53
  -2  11  -9    1.00    0.29
   2 -11   9    0.54    0.35
  -3  11  -9   10.13    0.65
  -3  11  -9   10.61    1.01
   3 -11   9   14.20    1.81
   3 -11   9    9.00    0.72
  -4  11  -9   18.88    0.84
   4 -11   9   18.95    0.95
   4 -11   9   17.68    1.85
  -5  11  -9    0.18    0.46
   5 -11   9    0.56    0.54
   6  10  -9    0.68    0.73
  -6 -10   9    0.62    1.38
   5  10  -9    9.67    0.93
  -5 -10   9    9.28    1.60
   4  10  -9    0.66    0.65
  -4 -10   9   -2.62    1.25
   3  10  -9   16.12    1.08
   2  10  -9   42.32    1.54
  -2 -10   9   36.48    2.65
  -2 -10   9   44.68    1.19
   1  10  -9    7.09    0.47
   1  10  -9    5.80    0.63
  -1 -10   9    5.79    0.46
   0  10  -9   59.48    1.46
   0  10  -9   57.67    1.84
   0 -10   9   57.50    1.42
  -1  10  -9   12.62    0.56
  -1  10  -9   12.61    0.92
   1 -10   9   13.10    0.58
   1 -10   9    9.92    1.39
  -2  10  -9   23.36    0.80
  -2  10  -9   24.74    1.12
   2 -10   9   23.04    0.83
   2 -10   9   21.39    1.88
  -3  10  -9    0.54    0.49
  -3  10  -9    0.38    0.33
   3 -10   9    0.13    0.77
   3 -10   9    0.95    0.39
  -4  10  -9    1.93    0.44
   4 -10   9    1.40    0.78
   4 -10   9    1.48    0.48
  -5  10  -9    8.15    0.76
   5 -10   9    5.62    1.00
   5 -10   9    6.79    0.69
  -6  10  -9    1.29    0.55
   6 -10   9   -0.53    0.57
   6   9  -9    1.39    0.76
  -6  -9   9    1.16    1.31
   5   9  -9    0.73    0.69
  -5  -9   9   -1.10    1.23
   4   9  -9   28.82    1.32
  -4  -9   9   26.78    2.28
   3   9  -9    0.40    0.54
  -3  -9   9    0.78    0.34
  -3  -9   9    1.44    1.17
   2   9  -9    0.23    0.47
   2   9  -9   -0.02    0.26
  -2  -9   9   -0.09    0.28
   1   9  -9    2.07    0.49
   1   9  -9    1.29    0.24
  -1  -9   9    1.34    0.24
   0   9  -9    2.74    0.51
   0   9  -9    2.23    0.26
   0  -9   9    2.53    0.25
  -1   9  -9    1.15    0.24
  -1   9  -9    1.59    0.45
   1  -9   9    0.63    0.66
   1  -9   9    1.18    0.26
  -2   9  -9   68.42    2.04
  -2   9  -9   71.14    1.76
   2  -9   9   71.50    3.15
   2  -9   9   71.34    1.76
  -3   9  -9   55.54    1.50
  -3   9  -9   53.81    1.70
   3  -9   9   54.69    1.52
   3  -9   9   57.91    2.66
  -4   9  -9    0.33    0.39
   4  -9   9    0.37    0.70
   4  -9   9   -0.31    0.44
  -5   9  -9    4.71    0.56
   5  -9   9    4.01    0.89
   5  -9   9    4.81    0.65
  -6   9  -9    2.08    0.56
   6  -9   9    2.94    0.65
   6   8  -9    0.85    0.73
  -6  -8   9    0.44    1.19
   5   8  -9    5.01    0.79
  -5  -8   9    7.30    1.33
   4   8  -9    3.61    0.68
  -4  -8   9    4.42    0.50
  -4  -8   9    1.51    1.16
   3   8  -9    1.32    0.53
   3   8  -9    0.75    0.32
  -3  -8   9    0.98    0.34
   2   8  -9   20.61    0.68
   2   8  -9   20.18    1.02
  -2  -8   9   21.40    0.83
   1   8  -9    9.40    0.78
   1   8  -9    7.94    0.49
  -1  -8   9    8.16    0.40
   0   8  -9   29.68    0.84
   0   8  -9   28.76    1.13
   0  -8   9   28.79    0.77
  -1   8  -9   47.12    1.22
  -1   8  -9   46.38    1.50
   1  -8   9   45.97    1.18
   1  -8   9   48.93    2.34
  -2   8  -9   21.69    0.97
  -2   8  -9   20.65    0.75
   2  -8   9   22.66    0.77
   2  -8   9   20.11    1.53
  -3   8  -9   16.10    0.71
  -3   8  -9   15.76    0.82
   3  -8   9   16.07    1.49
   3  -8   9   15.43    0.77
  -4   8  -9   -0.02    0.37
   4  -8   9    0.94    0.45
   4  -8   9    0.88    0.70
  -5   8  -9   12.51    0.80
   5  -8   9   13.74    1.60
   5  -8   9   12.02    0.92
  -6   8  -9    0.76    0.52
   6  -8   9    0.43    0.59
   6   7  -9    0.50    0.71
  -6  -7   9    1.56    1.14
  -6  -7   9    0.24    0.58
   5   7  -9    8.43    0.86
  -5  -7   9    6.39    1.32
  -5  -7   9    8.92    0.68
   4   7  -9   36.38    1.51
   4   7  -9   38.10    1.17
  -4  -7   9   40.87    2.28
  -4  -7   9   38.94    1.29
   3   7  -9   18.16    0.69
   3   7  -9   16.23    0.97
  -3  -7   9   14.93    1.86
  -3  -7   9   17.68    0.83
   2   7  -9    8.81    0.45
   2   7  -9    8.09    0.78
  -2  -7   9    8.21    0.64
   1   7  -9    6.24    0.45
   1   7  -9    5.86    0.54
   0   7  -9   31.59    0.87
   0   7  -9   30.77    1.15
   0  -7   9   25.63    1.84
   0  -7   9   31.61    0.77
  -1   7  -9    3.21    0.29
  -1   7  -9    3.64    0.44
   1  -7   9    3.47    0.28
   1  -7   9    2.82    0.64
  -2   7  -9    1.20    0.27
  -2   7  -9    1.34    0.37
   2  -7   9    1.03    0.30
   2  -7   9    1.20    0.58
  -3   7  -9    5.03    0.42
  -3   7  -9    4.86    0.45
   3  -7   9    4.15    0.75
   3  -7   9    4.85    0.47
  -4   7  -9   26.74    0.99
   4  -7   9   28.17    1.86
   4  -7   9   27.58    1.10
  -5   7  -9   29.40    1.10
   5  -7   9   28.67    1.25
   5  -7   9   30.85    2.07
  -6   7  -9   20.99    1.03
   6  -7   9   19.28    1.18
   6  -7   9   21.35    1.91
   7   6  -9    5.05    0.86
  -7  -6   9    3.74    0.77
   6   6  -9    3.50    0.77
  -6  -6   9    4.25    0.67
  -6  -6   9    4.14    1.13
   5   6  -9    2.66    0.50
   5   6  -9    2.95    0.70
  -5  -6   9    3.56    1.04
  -5  -6   9    3.12    0.56
   4   6  -9    5.16    0.67
   4   6  -9    5.23    0.46
  -4  -6   9    4.72    0.50
   3   6  -9    9.54    0.86
   3   6  -9   11.43    0.56
  -3  -6   9   10.11    0.71
  -3  -6   9    6.82    1.33
   2   6  -9    0.55    0.20
   2   6  -9    0.34    0.42
   1   6  -9   13.19    0.57
   1   6  -9   13.06    0.82
   0   6  -9   43.64    1.40
   0   6  -9   41.19    1.13
   0  -6   9   41.97    1.01
   0  -6   9   48.72    2.16
  -1   6  -9    5.75    0.47
  -1   6  -9    6.27    0.44
   1  -6   9    6.45    0.41
   1  -6   9    5.45    0.71
  -2   6  -9    0.42    0.31
  -2   6  -9    0.19    0.24
   2  -6   9    0.78    0.54
   2  -6   9    0.60    0.27
  -3   6  -9   47.93    1.34
   3  -6   9   49.11    2.36
   3  -6   9   48.95    1.40
  -4   6  -9   13.91    0.76
   4  -6   9   14.29    0.88
   4  -6   9   14.63    1.49
  -5   6  -9   12.41    0.79
   5  -6   9   11.95    0.96
   5  -6   9   11.00    1.58
  -6   6  -9    5.09    0.60
   6  -6   9    4.35    0.96
   6  -6   9    5.41    0.76
   7   5  -9   21.04    1.38
  -7  -5   9   22.22    1.33
   6   5  -9    8.18    0.90
   6   5  -9    7.65    0.70
  -6  -5   9    8.39    0.76
  -6  -5   9    9.51    1.22
   5   5  -9    0.76    0.65
   5   5  -9    2.32    0.47
  -5  -5   9    1.20    0.52
  -5  -5   9    2.36    0.92
   4   5  -9   17.92    1.05
   4   5  -9   17.61    0.74
  -4  -5   9   14.02    1.43
  -4  -5   9   16.63    0.90
   3   5  -9    0.03    0.48
   3   5  -9    0.16    0.25
  -3  -5   9    0.35    0.31
   2   5  -9    3.40    0.22
   2   5  -9    3.41    0.50
   1   5  -9    1.26    0.25
   1   5  -9    1.66    0.43
   0   5  -9    1.05    0.23
   0   5  -9    1.23    0.38
   0  -5   9    0.45    0.54
  -1   5  -9   31.58    1.09
  -1   5  -9   31.69    0.91
   1  -5   9   32.76    1.76
   1  -5   9   31.98    0.86
  -2   5  -9    6.75    0.57
  -2   5  -9    6.12    0.46
   2  -5   9    4.89    0.72
   2  -5   9    6.45    0.53
  -3   5  -9    0.00    0.26
   3  -5   9   -0.35    0.57
   3  -5   9   -0.08    0.35
  -4   5  -9   28.39    0.99
   4  -5   9   27.79    1.09
   4  -5   9   28.38    1.86
  -5   5  -9    9.08    0.72
   5  -5   9   11.35    0.91
   5  -5   9    8.87    1.08
  -6   5  -9   53.71    1.63
   6  -5   9   51.42    2.78
   6  -5   9   54.15    1.80
   7   4  -9   23.33    1.16
   7   4  -9   21.71    1.39
  -7  -4   9   24.49    1.37
   6   4  -9   26.22    1.10
   6   4  -9   27.68    1.43
  -6  -4   9   25.17    1.29
   5   4  -9    0.20    0.62
   5   4  -9    0.32    0.42
  -5  -4   9   -0.42    0.48
  -5  -4   9    0.82    0.80
   4   4  -9    4.21    0.42
   4   4  -9    4.32    0.66
  -4  -4   9    5.19    0.51
  -4  -4   9    6.71    0.93
   3   4  -9   36.71    0.99
   3   4  -9   37.68    1.37
  -3  -4   9   36.10    1.16
   2   4  -9    3.42    0.50
   0   4  -9    4.36    0.45
   0   4  -9    4.26    0.31
   0  -4   9    3.33    0.60
  -1   4  -9    9.29    0.48
  -1   4  -9   10.65    0.64
   1  -4   9    9.95    1.13
   1  -4   9   10.20    0.48
  -2   4  -9   87.96    2.12
  -2   4  -9   87.60    2.30
   2  -4   9   88.77    2.12
   2  -4   9   90.00    3.60
  -3   4  -9   64.23    1.64
   3  -4   9   63.61    2.86
   3  -4   9   63.59    1.70
  -4   4  -9   -0.36    0.31
   4  -4   9    0.09    0.44
   4  -4   9    0.05    0.66
  -5   4  -9   23.78    0.99
   5  -4   9   23.64    1.16
   5  -4   9   24.64    1.88
  -6   4  -9    4.96    0.58
   6  -4   9    3.37    0.95
   6  -4   9    5.24    0.75
   7   3  -9    5.11    0.72
   7   3  -9    5.95    0.89
  -7  -3   9    5.51    0.79
   6   3  -9    2.58    0.76
   6   3  -9    1.82    0.57
  -6  -3   9    1.87    0.64
   5   3  -9   70.59    1.89
   5   3  -9   69.86    2.27
  -5  -3   9   69.73    2.01
  -5  -3   9   76.46    3.11
   4   3  -9    8.08    0.74
   4   3  -9    8.62    0.60
  -4  -3   9    7.65    0.57
   3   3  -9   34.01    1.28
   3   3  -9   31.40    0.90
  -3  -3   9   32.63    1.07
   2   3  -9    0.86    0.45
   1   3  -9    6.12    0.55
   1   3  -9    5.95    0.48
  -1  -3   9    5.08    0.65
   0   3  -9   12.05    0.73
   0   3  -9   12.71    0.56
   0  -3   9   13.49    1.17
  -1   3  -9    2.92    0.37
  -1   3  -9    2.83    0.28
   1  -3   9    2.89    0.28
   1  -3   9    2.46    0.59
  -2   3  -9   94.83    2.45
  -2   3  -9   96.77    2.26
   2  -3   9   94.56    3.81
   2  -3   9   96.24    2.28
  -3   3  -9    3.15    0.34
   3  -3   9    3.60    0.72
   3  -3   9    3.35    0.43
  -4   3  -9    4.90    0.44
   4  -3   9    4.79    0.56
   4  -3   9    4.09    0.82
  -5   3  -9    5.25    0.52
   5  -3   9    5.47    0.67
  -6   3  -9   27.54    1.11
   6  -3   9   27.77    1.30
   7   2  -9   28.23    1.25
   7   2  -9   28.70    1.45
  -7  -2   9   27.97    1.44
   6   2  -9    7.66    0.70
   6   2  -9    9.78    0.91
  -6  -2   9    8.35    0.78
   5   2  -9   13.86    1.07
   5   2  -9   13.49    0.82
  -5  -2   9   17.91    1.39
  -5  -2   9   14.79    0.95
   4   2  -9    3.83    0.64
   4   2  -9    3.26    0.41
  -4  -2   9    3.17    0.47
   3   2  -9   21.50    0.71
   3   2  -9   23.01    1.07
  -3  -2   9   22.25    0.93
   2   2  -9  111.32    2.38
   2   2  -9  103.66    2.92
  -2  -2   9  105.12    2.55
  -2  -2   9  110.91    4.16
   1   2  -9    2.71    0.45
   1   2  -9    2.73    0.31
  -1  -2   9    2.92    0.54
   0   2  -9    3.65    0.30
   0   2  -9    3.98    0.43
   0  -2   9    3.65    0.25
   0  -2   9    3.44    0.58
  -1   2  -9   73.87    2.00
  -1   2  -9   72.67    1.79
   1  -2   9   72.53    1.77
   1  -2   9   79.39    3.08
  -2   2  -9   46.20    1.26
  -2   2  -9   44.34    1.20
   2  -2   9   45.47    1.25
   2  -2   9   46.26    2.19
  -3   2  -9   82.28    2.01
   3  -2   9   81.38    2.09
  -4   2  -9   15.13    1.53
  -4   2  -9   16.22    0.74
   4  -2   9   14.95    0.91
  -5   2  -9   -0.53    0.75
  -5   2  -9    0.13    0.37
   5  -2   9    0.18    0.54
  -6   2  -9   39.97    2.45
  -6   2  -9   41.10    1.37
   6  -2   9   40.06    1.54
   7   1  -9    0.57    0.63
   7   1  -9    0.34    0.77
  -7  -1   9    1.23    0.71
   6   1  -9   30.00    1.44
   6   1  -9   30.26    1.17
  -6  -1   9   30.28    1.33
   5   1  -9    9.41    0.72
   5   1  -9    9.49    0.97
  -5  -1   9    8.43    0.67
   4   1  -9   24.15    1.18
   4   1  -9   23.97    0.85
  -4  -1   9   27.79    1.40
  -4  -1   9   23.13    1.05
   3   1  -9  167.64    4.43
   3   1  -9  182.96    3.81
  -3  -1   9  158.56    3.89
   1   1  -9   49.63    1.32
   1   1  -9   50.64    1.57
   1   1  -9   52.28    1.18
  -1  -1   9   50.75    2.17
   0   1  -9   73.60    2.03
   0   1  -9   74.60    1.78
   0  -1   9   75.76    2.98
   0  -1   9   71.59    1.70
  -1   1  -9   77.80    2.07
  -1   1  -9   77.00    1.85
   1  -1   9   74.54    1.84
   1  -1   9   80.54    3.17
  -2   1  -9  185.82    4.25
  -2   1  -9  192.49    4.66
   2  -1   9  188.44    4.27
  -3   1  -9   -0.42    0.24
  -3   1  -9    0.35    0.58
   3  -1   9   -0.05    0.36
  -4   1  -9    1.36    0.34
  -4   1  -9    1.28    0.74
   4  -1   9    1.73    0.50
  -5   1  -9    4.25    0.48
  -5   1  -9    4.01    0.95
   5  -1   9    3.36    0.64
  -6   1  -9    2.53    0.99
  -6   1  -9    2.78    0.52
   6  -1   9    3.63    0.72
   7   0  -9   10.44    0.93
   7   0  -9   11.70    1.17
  -7   0   9   10.26    0.92
   6   0  -9   18.73    0.96
   6   0  -9   18.81    1.22
  -6   0   9   17.95    1.20
   5   0  -9   15.30    0.79
   5   0  -9   14.90    1.09
  -5   0   9   15.38    0.97
   4   0  -9   42.06    1.23
   4   0  -9   44.58    1.59
  -4   0   9   46.32    1.91
  -4   0   9   43.17    1.38
   3   0  -9    3.55    0.36
   3   0  -9    3.48    0.58
  -3   0   9    3.44    0.40
   2   0  -9   39.43    0.96
   2   0  -9   38.57    1.34
  -2   0   9   37.18    1.15
  -2   0   9   37.45    1.73
   1   0  -9   88.97    2.04
   1   0  -9   89.99    2.48
   1   0  -9   92.59    2.16
  -1   0   9   91.29    3.46
   0   0  -9    9.41    0.52
   0   0  -9    9.29    0.71
   0   0   9    9.45    0.48
   0   0   9   10.22    1.09
  -1   0  -9    0.28    0.22
  -1   0  -9    0.22    0.33
   1   0   9    0.31    0.27
  -2   0  -9    8.09    0.47
  -2   0  -9    5.98    0.77
  -2   0  -9    7.46    0.47
   2   0   9    8.59    0.58
  -3   0  -9   65.42    2.91
  -3   0  -9   63.13    1.61
   3   0   9   60.99    1.71
  -4   0  -9    1.79    0.36
  -4   0  -9    1.50    0.77
   4   0   9    1.83    0.52
  -5   0  -9    2.51    0.93
  -5   0  -9    2.09    0.42
   5   0   9    1.37    0.60
  -6   0  -9    6.99    0.60
  -6   0  -9    8.25    1.24
   6   0   9    9.52    0.90
   7  -1  -9    4.48    0.87
   7  -1  -9    5.17    0.69
  -7   1   9    3.65    0.76
   6  -1  -9   12.47    1.12
   6  -1  -9   12.22    0.86
  -6   1   9   10.04    0.83
   5  -1  -9   59.01    1.64
   5  -1  -9   58.40    1.97
  -5   1   9   60.10    1.80
   4  -1  -9   19.17    0.80
   4  -1  -9   17.81    1.06
  -4   1   9   17.95    0.97
   3  -1  -9    9.27    0.82
   3  -1  -9    8.90    0.54
  -3   1   9    8.27    0.71
   2  -1  -9   14.06    0.86
   2  -1  -9   14.44    0.54
  -2   1   9   13.02    0.72
  -2   1   9   11.44    0.96
   1  -1  -9    0.64    0.26
   1  -1  -9    0.96    0.28
   1  -1  -9    0.61    0.44
  -1   1   9    0.05    0.45
   0  -1  -9   42.23    1.36
   0  -1  -9   43.63    1.14
  -1  -1  -9   13.76    0.68
  -1  -1  -9   13.04    1.24
  -1  -1  -9   13.11    0.56
   1   1   9   13.00    0.61
  -2  -1  -9   55.77    1.49
  -2  -1  -9   55.72    1.41
  -2  -1  -9   55.52    2.56
   2   1   9   55.52    1.50
  -3  -1  -9   19.13    1.60
  -3  -1  -9   21.08    0.75
   3   1   9   19.62    0.91
  -4  -1  -9   15.93    0.74
  -4  -1  -9   16.08    1.68
   4   1   9   16.10    0.94
  -5  -1  -9    1.30    0.94
  -5  -1  -9    0.63    0.39
   5   1   9    1.14    0.61
  -6  -1  -9    1.06    0.44
  -6  -1  -9    1.06    1.00
   6   1   9    1.14    0.69
   7  -2  -9    8.27    0.96
   7  -2  -9    8.44    0.79
  -7   2   9    8.59    0.89
   6  -2  -9    9.67    0.84
   6  -2  -9   10.59    1.11
  -6   2   9    7.57    0.79
   5  -2  -9    0.94    0.68
   5  -2  -9   -0.22    0.47
  -5   2   9    0.61    0.53
   4  -2  -9  108.98    2.56
   4  -2  -9  104.89    2.99
  -4   2   9  104.40    2.64
   3  -2  -9    5.00    0.62
   3  -2  -9    5.45    0.43
  -3   2   9    4.97    0.46
  -3   2   9    4.87    0.56
   2  -2  -9    7.74    0.78
   2  -2  -9    8.10    0.48
  -2   2   9    8.49    0.85
  -2   2   9    8.31    0.68
   1  -2  -9  122.99    3.27
   1  -2  -9  119.11    2.85
   1  -2  -9  124.50    2.78
  -1   2   9  126.10    4.56
   0  -2  -9   14.41    1.24
   0  -2  -9   14.97    0.62
   0  -2  -9   13.73    0.79
   0  -2  -9   14.16    0.60
  -1  -2  -9   85.10    3.40
  -1  -2  -9   84.05    2.21
  -1  -2  -9   80.99    1.96
   1   2   9   80.34    1.99
  -2  -2  -9    0.34    0.61
  -2  -2  -9    0.45    0.23
   2   2   9    0.45    0.35
  -3  -2  -9    1.32    0.71
  -3  -2  -9    0.63    0.28
   3   2   9    1.56    0.46
  -4  -2  -9   19.96    1.84
  -4  -2  -9   20.71    0.81
   4   2   9   18.09    1.01
  -5  -2  -9    0.89    0.96
  -5  -2  -9    0.31    0.36
   5   2   9   -0.34    0.59
  -6  -2  -9    0.08    1.03
  -6  -2  -9   -0.10    0.40
   6   2   9    0.60    0.69
   7  -3  -9   -0.04    0.64
   7  -3  -9   -0.84    0.78
  -7   3   9   -0.20    0.70
   6  -3  -9    0.13    0.74
   6  -3  -9    0.31    0.57
  -6   3   9    0.57    0.64
   5  -3  -9   29.79    1.39
   5  -3  -9   29.25    1.07
  -5   3   9   29.19    1.25
   4  -3  -9    1.12    0.45
   4  -3  -9    0.57    0.62
  -4   3   9    1.02    0.46
   3  -3  -9    2.49    0.40
   3  -3  -9    2.97    0.60
  -3   3   9    3.22    0.42
   2  -3  -9    3.82    0.56
   2  -3  -9    4.35    0.36
  -2   3   9    2.70    0.46
  -2   3   9    3.79    0.39
   1  -3  -9    1.30    0.30
   1  -3  -9    1.53    0.30
   1  -3  -9    0.49    0.46
   0  -3  -9   18.89    0.72
   0  -3  -9   20.37    0.90
   0  -3  -9   20.06    1.37
   0  -3  -9   19.22    0.70
  -1  -3  -9    1.31    0.62
  -1  -3  -9    1.96    0.27
  -1  -3  -9    2.18    0.38
   1   3   9    1.97    0.35
  -2  -3  -9   13.70    0.59
  -2  -3  -9   13.52    1.42
   2   3   9   15.08    0.66
   2   3   9   14.62    0.75
  -3  -3  -9   14.05    0.63
  -3  -3  -9   12.87    1.59
   3   3   9   13.34    0.85
  -4  -3  -9   12.77    0.68
  -4  -3  -9   13.74    1.75
   4   3   9   10.78    0.95
  -5  -3  -9   20.34    0.87
  -5  -3  -9   22.42    2.09
   5   3   9   21.02    1.16
  -6  -3  -9    5.28    0.54
  -6  -3  -9    5.12    1.29
   6   3   9    6.95    0.87
   7  -4  -9   39.27    1.71
  -7   4   9   39.69    1.60
   6  -4  -9    0.22    0.57
   6  -4  -9    0.85    0.77
  -6   4   9   -0.08    0.64
   5  -4  -9    4.28    0.78
   5  -4  -9    4.17    0.61
  -5   4   9    4.57    0.64
   4  -4  -9    4.61    0.71
   4  -4  -9    5.10    0.54
  -4   4   9    4.87    0.56
   3  -4  -9    6.21    0.68
   3  -4  -9    5.66    0.48
  -3   4   9    6.21    0.51
   2  -4  -9   39.32    1.40
   2  -4  -9   39.02    1.09
  -2   4   9   39.70    1.71
  -2   4   9   37.70    1.16
   1  -4  -9   62.99    2.62
   1  -4  -9   62.64    1.88
   1  -4  -9   62.97    1.56
   0  -4  -9    0.56    0.26
   0  -4  -9    0.49    0.56
   0  -4  -9    0.14    0.34
   0  -4  -9    0.01    0.41
  -1  -4  -9   24.17    1.61
  -1  -4  -9   24.11    0.77
   1   4   9   23.35    0.89
  -2  -4  -9    1.09    0.72
  -2  -4  -9    1.39    0.28
   2   4   9    1.94    0.45
   2   4   9    1.16    0.32
  -3  -4  -9    3.82    0.91
  -3  -4  -9    3.55    0.35
   3   4   9    3.73    0.58
  -4  -4  -9   21.33    0.81
  -4  -4  -9   20.40    2.03
   4   4   9   22.33    1.12
  -5  -4  -9    8.36    1.38
  -5  -4  -9    8.32    0.66
   5   4   9    8.37    0.85
  -7   5   9   16.86    1.22
   6  -5  -9   -0.33    0.59
   6  -5  -9   -0.70    0.78
  -6   5   9    0.76    0.65
   5  -5  -9    1.68    0.76
   5  -5  -9    2.28    0.59
  -5   5   9    2.56    0.62
   4  -5  -9   31.38    1.09
   4  -5  -9   28.67    1.34
  -4   5   9   29.40    1.22
   3  -5  -9    8.89    0.66
   3  -5  -9   10.59    0.91
  -3   5   9    8.84    0.82
   2  -5  -9   81.13    1.94
   2  -5  -9   79.53    2.32
  -2   5   9   76.14    1.99
   1  -5  -9    5.88    0.61
   1  -5  -9    4.45    0.66
   1  -5  -9    6.93    0.55
   0  -5  -9    0.26    0.38
   0  -5  -9    0.26    0.43
   0  -5  -9    0.08    0.60
   0  -5  -9    0.78    0.26
  -1  -5  -9    6.94    0.91
  -1  -5  -9    8.15    0.50
   1   5   9    8.81    0.65
  -2  -5  -9    3.04    0.87
  -2  -5  -9    3.49    0.33
   2   5   9    3.79    0.52
  -3  -5  -9    0.44    0.88
  -3  -5  -9    1.49    0.31
   3   5   9    2.23    0.58
  -4  -5  -9    5.54    1.16
  -4  -5  -9    5.87    0.55
   4   5   9    6.82    0.76
  -5  -5  -9   -0.05    1.10
   5   5   9   -0.50    0.65
   7  -6  -9    0.06    0.66
   7  -6  -9   -0.68    0.85
  -7   6   9   -0.12    0.76
   6  -6  -9    2.05    0.67
   6  -6  -9    1.62    0.86
  -6   6   9    2.73    0.72
   5  -6  -9   -0.63    0.74
   5  -6  -9    0.33    0.58
  -5   6   9    0.36    0.62
   4  -6  -9    9.21    0.78
   4  -6  -9   10.44    1.02
  -4   6   9   10.10    0.94
   3  -6  -9   13.57    1.00
   3  -6  -9   13.91    0.78
  -3   6   9   14.16    0.88
   2  -6  -9    1.33    0.58
   2  -6  -9    0.96    0.49
   2  -6  -9    0.03    0.38
  -2   6   9    1.18    0.38
   1  -6  -9    0.73    0.39
   1  -6  -9    0.63    0.58
   1  -6  -9    0.17    0.50
  -1   6   9   -0.10    0.33
   0  -6  -9    3.01    0.46
   0  -6  -9    2.80    0.73
   0  -6  -9    2.41    0.33
  -1  -6  -9   27.24    0.85
  -1  -6  -9   28.42    1.88
   1   6   9   25.61    1.04
  -2  -6  -9   15.91    1.74
  -2  -6  -9   16.18    0.66
   2   6   9   14.89    0.93
  -3  -6  -9   14.00    1.83
   3   6   9   14.26    0.97
  -4  -6  -9    0.45    1.05
   4   6   9    0.51    0.63
  -5  -6  -9    2.74    1.24
   5   6   9    1.05    0.71
   7  -7  -9   -0.88    0.88
   7  -7  -9   -0.24    0.69
  -7   7   9   -0.98    0.78
   6  -7  -9   -0.39    0.65
   6  -7  -9   -0.39    0.82
  -6   7   9   -1.40    0.67
   5  -7  -9    1.13    0.63
   5  -7  -9    0.78    0.79
  -5   7   9    1.59    0.67
   4  -7  -9    2.80    0.77
   4  -7  -9    2.62    0.58
  -4   7   9    2.32    0.60
   3  -7  -9    2.19    0.67
   3  -7  -9    2.05    0.51
  -3   7   9    1.95    0.50
   2  -7  -9   21.11    0.85
   2  -7  -9   21.99    1.16
  -2   7   9   22.60    0.96
   1  -7  -9    2.45    0.68
   1  -7  -9    2.80    0.46
   1  -7  -9    1.76    0.60
  -1   7   9    2.19    0.37
   0  -7  -9    7.29    0.59
   0  -7  -9    6.79    0.55
   0  -7  -9    6.45    0.91
   0   7   9    7.32    0.61
  -1  -7  -9    4.75    0.59
  -1  -7  -9    4.06    0.37
  -1  -7  -9    3.52    0.92
   1   7   9    3.88    0.51
  -2  -7  -9    4.70    1.06
   2   7   9    5.85    0.65
  -3  -7  -9   17.77    2.00
   3   7   9   18.73    1.08
  -4  -7  -9    2.73    1.18
   4   7   9    0.72    0.68
  -5  -7  -9   11.26    1.68
   5   7   9   12.75    1.05
   6  -8  -9    5.13    0.95
   6  -8  -9    4.08    0.73
  -6   8   9    3.84    0.78
   5  -8  -9    5.64    0.74
   5  -8  -9    5.39    0.90
  -5   8   9    5.77    0.77
   4  -8  -9    1.93    0.79
   4  -8  -9    2.51    0.61
  -4   8   9    1.55    0.61
   3  -8  -9   21.64    0.96
   3  -8  -9   23.38    1.26
  -3   8   9   23.37    1.04
   2  -8  -9   25.49    1.25
   2  -8  -9   24.36    0.97
  -2   8   9   26.06    1.03
   1  -8  -9    6.22    0.87
   1  -8  -9    6.36    0.57
  -1   8   9    7.63    0.69
  -1   8   9    6.14    0.47
   0  -8  -9    1.18    0.81
   0  -8  -9    1.06    0.51
   0   8   9    2.00    0.54
  -1  -8  -9   36.12    2.26
  -1  -8  -9   33.41    1.24
   1   8   9   35.01    1.33
  -2  -8  -9    0.10    0.98
   2   8   9    0.67    0.56
  -3  -8  -9    9.66    1.42
   3   8   9   11.79    1.00
  -4  -8  -9    4.65    1.36
   4   8   9    5.94    0.84
   6  -9  -9    0.66    0.89
   6  -9  -9    1.26    0.72
  -6   9   9    0.95    0.75
   5  -9  -9    0.03    0.65
   5  -9  -9   -0.07    0.83
  -5   9   9   -0.53    0.65
   4  -9  -9    9.04    0.96
   4  -9  -9    8.76    0.78
  -4   9   9    8.72    0.76
   3  -9  -9    1.24    0.58
  -3   9   9    2.85    0.55
   2  -9  -9   17.02    0.89
  -2   9   9   19.61    0.90
  -2   9   9   19.18    1.12
   1  -9  -9    0.68    0.52
   1  -9  -9    0.27    0.74
  -1   9   9   -0.16    0.58
   0  -9  -9   18.32    0.96
   0  -9  -9   20.00    1.80
   0   9   9   17.47    1.08
  -1  -9  -9    0.36    0.97
  -1  -9  -9    0.72    0.61
   1   9   9    0.51    0.55
  -2  -9  -9   11.02    1.41
   2   9   9   10.33    0.94
  -3  -9  -9   -1.74    1.11
   3   9   9    0.26    0.64
  -4  -9  -9    2.93    1.36
   4   9   9    2.98    0.78
   6 -10  -9    3.48    0.78
  -6  10   9    2.64    0.80
   5 -10  -9    9.43    0.86
  -5  10   9   12.06    1.13
   4 -10  -9    8.60    0.80
  -4  10   9    9.64    0.80
   3 -10  -9    3.73    0.67
  -3  10   9    5.09    0.81
  -3  10   9    4.37    0.60
   2 -10  -9    0.30    0.58
  -2  10   9    0.11    0.65
   1 -10  -9    7.33    0.69
   1 -10  -9    6.22    1.00
  -1  10   9    6.84    0.78
   0 -10  -9    2.29    0.62
   0 -10  -9    3.50    1.03
   0  10   9    3.46    0.67
  -1 -10  -9   -0.43    0.63
  -1 -10  -9    0.25    1.05
   1  10   9   -0.32    0.59
  -2 -10  -9   -0.20    1.11
   2  10   9   -0.21    0.60
  -3 -10  -9    7.72    1.50
   3  10   9    7.81    0.86
   5 -11  -9    2.37    0.76
  -5  11   9    0.15    0.68
  -5  11   9    2.36    0.89
   4 -11  -9    5.76    0.78
  -4  11   9    7.16    0.90
  -4  11   9    4.89    0.72
   3 -11  -9    1.73    0.67
  -3  11   9    1.20    0.77
   2 -11  -9    9.49    0.85
  -2  11   9   11.21    1.10
   1 -11  -9    1.32    0.62
  -1  11   9    1.17    0.70
   0 -11  -9   53.73    2.91
   0 -11  -9   51.05    1.62
   0  11   9   52.36    1.83
  -1 -11  -9    3.88    0.74
  -1 -11  -9    3.69    1.20
   1  11   9    4.52    0.73
  -2 -11  -9    0.34    1.21
   2  11   9    0.69    0.66
  -3 -11  -9    4.17    1.43
   3  11   9    6.01    0.84
   5 -12  -9   -0.95    0.73
  -5  12   9    0.76    0.73
   4 -12  -9   10.02    0.91
  -4  12   9   10.14    1.03
   3 -12  -9   20.72    1.08
  -3  12   9   18.50    1.29
   2 -12  -9    5.48    0.74
  -2  12   9    5.94    0.88
   1 -12  -9    8.50    0.79
  -1  12   9    8.64    0.92
   0 -12  -9    0.85    1.08
   0 -12  -9    0.03    0.65
   0  12   9   -0.09    0.75
  -1 -12  -9    6.76    1.38
  -1 -12  -9    7.99    0.86
   1  12   9    7.92    0.85
  -2 -12  -9    5.64    1.47
   2  12   9    5.86    0.80
   4 -13  -9    8.11    0.87
  -4  13   9    8.20    1.03
   3 -13  -9    0.59    0.70
  -3  13   9    0.59    0.84
   2 -13  -9    4.65    0.77
  -2  13   9    5.10    0.90
   1 -13  -9    0.81    0.69
  -1  13   9    0.25    0.78
   0 -13  -9    6.43    0.84
   0 -13  -9    6.59    1.33
   0  13   9    8.23    0.94
  -1 -13  -9    0.19    1.24
  -1 -13  -9    0.08    0.72
   1  13   9   -0.33    0.73
   3 -14  -9    4.81    0.82
  -3  14   9    5.21    0.96
   2 -14  -9   -0.40    0.70
  -2  14   9    0.77    0.87
   1 -14  -9    2.95    0.77
  -1  14   9    3.70    0.93
   0 -14  -9    6.23    0.87
   0  14   9    6.42    0.94
   1  17 -10   -0.43    0.82
   0  17 -10    0.46    0.83
  -1  17 -10    2.71    0.92
   1 -17  10   -4.64    2.48
  -2  17 -10   31.75    1.69
   2  16 -10    4.49    0.92
  -2 -16  10    0.70    1.69
   1  16 -10    0.30    0.79
   0  16 -10   13.87    1.27
  -1  16 -10   56.21    2.13
   1 -16  10   56.75    3.79
  -2  16 -10   16.67    1.38
   3  15 -10    0.89    0.80
  -3 -15  10   -1.95    1.71
  -2 -15  10   -2.72    1.82
   1  15 -10    6.14    0.90
   0  15 -10   15.92    1.29
   0 -15  10   23.28    3.13
  -1  15 -10   20.66    1.38
   1 -15  10   30.30    2.50
   4  14 -10    0.24    0.79
  -4 -14  10    1.25    1.77
   3  14 -10    4.16    0.82
  -3 -14  10   -2.84    1.69
   2  14 -10    1.48    0.75
   1  14 -10    5.59    0.83
  -1 -14  10    1.87    2.30
   0 -14  10    5.39    1.74
   4 -14  10   49.57    2.11
   4  13 -10    5.86    0.88
  -4 -13  10    5.51    1.72
   3  13 -10    0.57    0.73
   2  13 -10   31.42    1.44
  -2 -13  10   23.69    2.72
   0  13 -10   48.75    1.87
   0 -13  10   55.05    2.97
  -1  13 -10   11.98    1.14
  -2  13 -10   23.50    1.30
  -2  13 -10   22.30    0.81
  -5  13 -10   -0.11    0.46
   5 -13  10   -0.03    0.57
   5  12 -10    7.82    0.95
  -5 -12  10    8.02    1.78
   4  12 -10    2.64    0.76
  -4 -12  10    1.79    1.53
   3  12 -10    5.89    0.82
  -3 -12  10    2.95    1.61
   1  12 -10   -0.13    0.60
   0  12 -10    7.31    0.78
   0 -12  10   10.73    1.39
  -1  12 -10    0.09    0.26
  -1  12 -10    0.33    0.59
  -2  12 -10   16.91    0.71
  -2  12 -10   16.27    1.13
   2 -12  10   17.12    0.77
  -3  12 -10    2.20    0.40
  -3  12 -10    2.76    0.65
   3 -12  10    2.42    0.47
  -4  12 -10   49.16    1.50
   4 -12  10   49.78    1.57
   4 -12  10   57.35    2.94
  -5  12 -10    3.00    0.53
   5 -12  10    2.38    0.60
   5  11 -10    4.19    0.83
  -5 -11  10    3.65    1.54
   4  11 -10    4.36    0.78
   3  11 -10    0.32    0.64
   2  11 -10   22.43    1.21
   1  11 -10   40.52    1.10
   1  11 -10   39.20    1.54
   0  11 -10   35.45    1.00
   0  11 -10   34.20    1.41
  -1  11 -10   26.76    1.22
  -1  11 -10   27.44    0.86
  -2  11 -10    8.72    0.56
  -2  11 -10    8.99    0.74
   2 -11  10    8.05    0.62
  -4  11 -10   19.76    0.88
   4 -11  10   17.88    0.96
   4 -11  10   19.60    1.90
  -5  11 -10    0.84    0.47
   5 -11  10    0.40    0.84
   5 -11  10    1.07    0.54
   6  10 -10    1.86    0.79
  -6 -10  10    1.61    1.44
   5  10 -10   31.12    1.52
  -5 -10  10   31.09    2.47
   4  10 -10    0.21    0.65
  -4 -10  10    1.24    1.29
   3  10 -10   42.96    1.60
  -3 -10  10   35.66    2.64
   2  10 -10   32.86    1.39
  -2 -10  10   34.13    1.08
   1  10 -10   18.98    1.06
   1  10 -10   18.60    0.69
   0  10 -10    3.79    0.59
   0  10 -10    4.93    0.46
  -1  10 -10    0.61    0.49
  -1  10 -10    0.80    0.26
   1 -10  10    0.69    0.28
   1 -10  10    1.25    0.60
  -2  10 -10    0.70    0.29
  -2  10 -10    0.58    0.48
   2 -10  10    0.45    0.34
   2 -10  10    0.15    0.77
  -3  10 -10    0.04    0.33
  -3  10 -10    0.02    0.47
   3 -10  10    0.35    0.75
   3 -10  10    0.63    0.40
  -4  10 -10    0.80    0.40
   4 -10  10    0.59    0.78
   4 -10  10    0.86    0.46
  -5  10 -10   20.78    0.97
   5 -10  10   23.66    1.95
   5 -10  10   21.14    1.07
   6   9 -10    3.40    0.83
  -6  -9  10    3.79    1.43
   5   9 -10    0.67    0.72
  -5  -9  10    1.27    1.33
   4   9 -10    4.00    0.73
   3   9 -10    5.35    0.71
  -3  -9  10    7.61    1.62
  -3  -9  10    6.17    0.48
   2   9 -10    4.19    0.62
  -2  -9  10    5.04    0.43
   1   9 -10   42.86    1.51
   1   9 -10   43.29    1.17
   0   9 -10    8.75    0.82
   0   9 -10    8.89    0.50
  -1   9 -10  141.52    3.17
  -1   9 -10  144.70    3.68
   1  -9  10  144.30    3.11
   1  -9  10  120.80    5.40
  -2   9 -10    3.27    0.51
  -2   9 -10    3.50    0.36
   2  -9  10    2.57    0.77
   2  -9  10    3.55    0.38
  -3   9 -10    1.52    0.46
  -3   9 -10    1.63    0.36
   3  -9  10    0.91    0.72
   3  -9  10    1.49    0.40
  -4   9 -10   54.87    1.58
   4  -9  10   56.16    1.64
   4  -9  10   57.35    2.79
  -5   9 -10    1.03    0.47
   5  -9  10    0.52    0.51
   5  -9  10    0.46    0.79
  -6   9 -10   -0.24    0.51
   6  -9  10   -0.27    0.58
   6   8 -10    9.55    1.00
  -6  -8  10   13.73    2.00
   5   8 -10   10.51    1.10
  -5  -8  10   13.75    1.91
  -5  -8  10   12.27    1.04
   4   8 -10    5.22    0.76
  -4  -8  10    6.16    1.35
  -4  -8  10    5.75    0.54
   3   8 -10   41.59    1.55
  -3  -8  10   43.98    1.29
  -3  -8  10   36.32    2.57
   2   8 -10   53.16    1.75
   1   8 -10   13.75    0.59
   1   8 -10   12.87    0.91
   0   8 -10   24.75    0.78
   0   8 -10   22.81    1.06
   0  -8  10   23.37    0.65
  -1   8 -10    6.49    0.56
  -1   8 -10    7.78    0.48
   1  -8  10    5.41    0.84
   1  -8  10    6.12    0.42
  -2   8 -10    0.79    0.41
  -2   8 -10    0.63    0.27
   2  -8  10    0.60    0.64
   2  -8  10    0.78    0.30
  -3   8 -10    0.13    0.31
   3  -8  10    0.74    0.38
   3  -8  10    1.26    0.69
  -4   8 -10   55.25    1.57
   4  -8  10   56.98    2.77
   4  -8  10   54.51    1.63
  -5   8 -10   17.77    0.90
   5  -8  10   16.81    1.01
   5  -8  10   17.09    1.74
  -6   8 -10    0.90    0.52
   6  -8  10    0.69    0.84
   6  -8  10    0.51    0.61
   6   7 -10   56.10    2.09
  -6  -7  10   57.43    3.12
  -6  -7  10   59.66    1.86
   5   7 -10    4.44    0.79
  -5  -7  10    4.08    1.17
  -5  -7  10    4.78    0.62
   4   7 -10    7.12    0.79
  -4  -7  10    8.12    0.60
  -4  -7  10    9.10    1.33
   3   7 -10   95.54    2.90
  -3  -7  10   98.76    2.50
  -3  -7  10  115.18    4.43
   2   7 -10    0.71    0.48
  -2  -7  10   -0.33    0.37
   1   7 -10    0.23    0.43
   1   7 -10    0.17    0.23
  -1  -7  10    0.61    0.35
   0   7 -10   13.00    0.84
   0   7 -10   13.00    0.56
   0  -7  10   13.57    0.43
   0  -7  10   12.75    1.41
  -1   7 -10   36.02    1.01
  -1   7 -10   36.33    1.25
   1  -7  10   37.02    1.96
   1  -7  10   37.33    0.96
  -2   7 -10   13.00    0.60
  -2   7 -10   13.56    0.79
   2  -7  10   13.33    0.62
   2  -7  10   14.23    1.36
  -3   7 -10    7.13    0.58
   3  -7  10    5.99    0.87
   3  -7  10    8.31    0.67
  -4   7 -10    1.91    0.40
   4  -7  10    1.74    0.50
   4  -7  10    2.68    0.80
  -5   7 -10    0.30    0.43
   5  -7  10    0.40    0.53
   5  -7  10   -0.05    0.77
  -6   7 -10   24.15    1.10
   6  -7  10   27.26    2.06
   6  -7  10   25.89    1.28
   7   6 -10    2.97    0.86
  -7  -6  10   -0.93    0.66
   6   6 -10    7.07    0.90
  -6  -6  10    7.41    0.77
  -6  -6  10    7.35    1.24
   5   6 -10   14.31    1.12
  -5  -6  10   10.66    1.37
  -5  -6  10   15.12    1.06
   4   6 -10   20.87    1.20
  -4  -6  10   25.63    1.79
  -4  -6  10   23.18    1.02
   3   6 -10    5.43    0.67
  -3  -6  10    6.09    0.46
   1   6 -10    1.61    0.26
   1   6 -10    1.75    0.45
   0   6 -10    1.82    0.42
   0   6 -10    2.13    0.27
   0  -6  10    1.99    0.63
  -1   6 -10   21.60    0.92
  -1   6 -10   21.01    0.71
   1  -6  10   20.59    1.46
   1  -6  10   21.95    0.66
  -2   6 -10    0.17    0.24
  -2   6 -10    0.07    0.33
   2  -6  10    0.38    0.28
   2  -6  10   -0.17    0.56
  -3   6 -10    3.57    0.38
   3  -6  10    4.94    0.48
   3  -6  10    3.70    0.75
  -4   6 -10    4.13    0.46
   4  -6  10    3.96    0.83
   4  -6  10    4.72    0.57
  -5   6 -10   10.14    0.74
   5  -6  10   10.17    0.89
   5  -6  10    8.56    1.11
  -6   6 -10   25.26    1.12
   6  -6  10   28.67    2.13
   6  -6  10   26.49    1.31
   7   5 -10    3.38    0.87
  -7  -5  10    2.53    0.75
   6   5 -10   21.61    1.33
  -6  -5  10   21.81    1.25
  -6  -5  10   18.95    1.93
   5   5 -10   15.54    1.16
  -5  -5  10   14.20    1.01
  -5  -5  10   15.37    1.64
   4   5 -10    3.34    0.66
  -4  -5  10    4.13    1.03
  -4  -5  10    3.19    0.48
   3   5 -10   67.45    2.03
   3   5 -10   63.23    1.55
  -3  -5  10   63.81    1.72
   2   5 -10    2.84    0.52
  -2  -5  10    0.66    0.33
   1   5 -10    8.37    0.74
   1   5 -10    8.69    0.53
  -1  -5  10   11.35    1.39
   0   5 -10    1.27    0.25
   0   5 -10    1.17    0.38
   0  -5  10    0.59    0.54
  -1   5 -10   10.51    0.51
  -1   5 -10   11.26    0.69
   1  -5  10   10.45    0.49
   1  -5  10   11.55    1.21
  -2   5 -10    2.39    0.35
  -2   5 -10    2.40    0.30
   2  -5  10    2.37    0.64
   2  -5  10    2.42    0.33
  -3   5 -10   33.11    1.04
   3  -5  10   33.24    2.00
   3  -5  10   33.70    1.10
  -4   5 -10    0.50    0.34
   4  -5  10    0.28    0.70
   4  -5  10    0.18    0.45
  -5   5 -10   18.10    0.88
   5  -5  10   18.57    1.77
   5  -5  10   18.86    1.08
  -6   5 -10    5.25    0.60
   6  -5  10    4.70    1.00
   6  -5  10    5.27    0.76
   7   4 -10    1.22    0.82
  -7  -4  10    0.87    0.71
   6   4 -10   15.53    1.24
  -6  -4  10   15.46    1.17
   5   4 -10    0.80    0.68
   5   4 -10    0.20    0.43
  -5  -4  10   -0.88    0.48
  -5  -4  10    1.72    0.87
   4   4 -10    5.84    0.71
   4   4 -10    5.44    0.44
  -4  -4  10    5.96    0.54
   3   4 -10   20.29    0.67
   3   4 -10   21.28    1.07
  -3  -4  10   19.93    0.91
   2   4 -10    9.53    0.82
   1   4 -10    0.77    0.42
   1   4 -10    0.63    0.26
  -1  -4  10    0.92    0.55
   0   4 -10    1.91    0.27
   0   4 -10    2.00    0.41
   0  -4  10    1.89    0.56
  -1   4 -10   16.94    0.64
  -1   4 -10   16.56    0.77
   1  -4  10   17.58    1.34
   1  -4  10   18.32    0.61
  -2   4 -10   56.08    1.46
  -2   4 -10   57.19    1.58
   2  -4  10   57.17    2.60
   2  -4  10   56.65    1.48
  -3   4 -10    6.46    0.54
   3  -4  10    6.27    0.87
   3  -4  10    8.36    0.67
  -4   4 -10   29.93    1.03
   4  -4  10   29.79    1.96
   4  -4  10   28.28    1.14
  -5   4 -10    7.31    0.58
   5  -4  10    5.53    0.99
   5  -4  10    6.98    0.73
  -6   4 -10    0.29    0.46
   6  -4  10    1.43    0.65
   6  -4  10    0.50    0.85
   7   3 -10    5.18    0.90
  -7  -3  10    2.92    0.77
   6   3 -10    4.03    0.84
   6   3 -10    3.45    0.59
  -6  -3  10    4.95    0.73
   5   3 -10   39.43    1.65
   5   3 -10   40.86    1.26
  -5  -3  10   43.55    2.14
  -5  -3  10   40.77    1.45
   4   3 -10   -0.12    0.57
   4   3 -10    0.33    0.34
  -4  -3  10   -1.02    1.03
  -4  -3  10    0.76    0.42
   3   3 -10   22.16    0.68
   3   3 -10   20.65    1.09
  -3  -3  10   21.31    0.93
   2   3 -10    1.01    0.47
   1   3 -10   14.04    0.63
   1   3 -10   13.58    0.86
  -1  -3  10   14.44    1.24
   0   3 -10    9.76    0.73
   0   3 -10    9.76    0.52
   0  -3  10    9.36    1.11
  -1   3 -10   13.30    0.58
  -1   3 -10   14.60    0.73
   1  -3  10   14.51    0.57
   1  -3  10   14.75    1.27
  -2   3 -10    1.85    0.30
  -2   3 -10    1.70    0.28
   2  -3  10    1.22    0.60
   2  -3  10    1.54    0.33
  -3   3 -10   14.76    0.67
   3  -3  10   14.35    1.51
   3  -3  10   14.37    0.77
  -4   3 -10    0.29    0.33
   4  -3  10    0.65    0.46
   4  -3  10    0.01    0.71
  -5   3 -10    0.43    0.41
   5  -3  10    1.64    0.57
   5  -3  10    0.56    0.79
  -6   3 -10   22.74    1.00
   6  -3  10   23.56    1.23
   6  -3  10   20.14    1.89
   7   2 -10    1.55    0.81
  -7  -2  10   -0.47    0.68
   6   2 -10    0.72    0.54
   6   2 -10    0.10    0.76
  -6  -2  10   -0.65    0.61
   5   2 -10    6.43    0.81
   5   2 -10    6.01    0.55
  -5  -2  10    6.93    0.65
   4   2 -10   16.93    0.71
   4   2 -10   17.99    1.07
  -4  -2  10   16.99    0.91
   3   2 -10   82.33    1.83
   3   2 -10   78.12    2.31
  -3  -2  10   72.26    1.97
   2   2 -10   -0.54    0.17
   2   2 -10   -0.37    0.45
  -2  -2  10   -0.17    0.52
   1   2 -10    2.08    0.48
   1   2 -10    2.17    0.31
  -1  -2  10    2.16    0.54
   0   2 -10   10.38    0.73
   0   2 -10    9.98    0.52
   0  -2  10    9.82    0.44
   0  -2  10    9.76    1.12
  -1   2 -10    1.08    0.33
  -1   2 -10    1.03    0.24
   1  -2  10    0.77    0.54
   1  -2  10    0.19    0.25
  -2   2 -10   29.96    0.92
  -2   2 -10   29.68    0.90
   2  -2  10   27.07    1.73
   2  -2  10   29.39    0.95
  -3   2 -10    5.78    0.52
   3  -2  10    5.40    0.51
   3  -2  10    4.67    0.82
  -4   2 -10   12.24    0.69
   4  -2  10   12.30    0.85
  -5   2 -10    1.94    0.45
   5  -2  10    1.73    0.60
  -6   2 -10    2.71    0.51
   6  -2  10    1.99    0.69
   7   1 -10    1.89    0.82
   7   1 -10    2.12    0.63
  -7  -1  10    1.88    0.73
   6   1 -10    2.75    0.58
   6   1 -10    2.57    0.80
  -6  -1  10    3.77    0.69
   5   1 -10    0.09    0.43
   5   1 -10    0.00    0.66
  -5  -1  10    0.36    0.50
   4   1 -10    8.02    0.76
   4   1 -10    8.08    0.58
  -4  -1  10    6.88    0.57
   3   1 -10   49.55    1.67
   3   1 -10   52.44    1.28
  -3  -1  10   49.56    1.44
   2   1 -10   -0.10    0.20
   2   1 -10    0.22    0.46
  -2  -1  10    0.10    0.46
   1   1 -10   25.36    0.66
   1   1 -10   24.44    0.82
   1   1 -10   24.31    1.05
  -1  -1  10   26.03    1.44
   0   1 -10   16.36    0.82
   0   1 -10   15.94    0.63
   0  -1  10   17.01    1.28
   0  -1  10   15.81    0.56
  -1   1 -10   26.53    0.81
  -1   1 -10   26.26    0.93
   1  -1  10   25.40    1.58
   1  -1  10   26.14    0.82
  -2   1 -10   10.48    0.56
  -2   1 -10   11.79    0.54
   2  -1  10   10.36    0.64
  -3   1 -10    0.55    0.28
  -3   1 -10    0.73    0.66
   3  -1  10    1.17    0.42
  -4   1 -10    6.67    0.60
  -4   1 -10    4.63    0.91
   4  -1  10    6.82    0.67
  -5   1 -10    1.22    0.42
  -5   1 -10    1.89    0.91
   5  -1  10    1.93    0.61
  -6   1 -10    2.84    1.07
  -6   1 -10    2.82    0.50
   6  -1  10    1.95    0.70
   7   0 -10    4.17    0.68
   7   0 -10    5.05    0.91
  -7   0  10    4.91    0.80
   6   0 -10    0.17    0.53
   6   0 -10    0.85    0.74
  -6   0  10    0.04    0.62
   5   0 -10    1.32    0.70
   5   0 -10    0.53    0.46
  -5   0  10    1.65    0.54
   4   0 -10   11.26    0.95
   4   0 -10    9.68    0.62
  -4   0  10    8.56    0.62
   3   0 -10   10.92    0.89
   3   0 -10   11.30    0.55
  -3   0  10   11.16    0.77
  -3   0  10   11.09    0.55
   2   0 -10   55.93    1.32
   2   0 -10   54.92    1.74
  -2   0  10   54.92    2.29
  -2   0  10   55.87    1.53
   1   0 -10   50.81    1.20
   1   0 -10   48.76    1.56
   1   0 -10   50.04    1.33
  -1   0  10   49.35    2.15
   0   0 -10   29.44    0.89
   0   0 -10   31.10    1.09
   0   0  10   29.29    0.85
   0   0  10   31.04    1.66
  -1   0 -10    0.21    0.23
  -1   0 -10    0.11    0.32
   1   0  10    0.17    0.27
  -2   0 -10    0.17    0.58
  -2   0 -10    0.66    0.25
   2   0  10    1.20    0.35
  -3   0 -10   52.52    1.37
  -3   0 -10   50.82    2.55
   3   0  10   48.46    1.46
  -4   0 -10   14.25    0.73
  -4   0 -10   13.47    1.64
   4   0  10   13.36    0.91
  -5   0 -10   -0.04    0.87
  -5   0 -10   -0.49    0.37
   5   0  10   -0.07    0.58
  -6   0 -10    0.32    0.43
  -6   0 -10    0.09    0.97
   6   0  10    0.81    0.68
   7  -1 -10   14.78    1.28
  -7   1  10   11.56    0.96
   6  -1 -10   14.22    0.89
   6  -1 -10   12.81    1.18
  -6   1  10   12.73    1.12
   5  -1 -10    1.04    0.48
   5  -1 -10    1.63    0.70
  -5   1  10    0.35    0.52
   4  -1 -10    3.90    0.45
   4  -1 -10    3.16    0.67
  -4   1  10    3.27    0.50
   3  -1 -10    6.08    0.66
   3  -1 -10    7.05    0.50
  -3   1  10    7.10    0.52
  -3   1  10    8.18    0.66
   2  -1 -10    5.13    0.60
   2  -1 -10    5.39    0.42
  -2   1  10    3.96    0.54
  -2   1  10    5.55    0.45
   1  -1 -10   40.17    1.12
   1  -1 -10   37.95    1.32
   1  -1 -10   39.75    1.01
  -1   1  10   38.92    1.84
   0  -1 -10   36.50    1.01
   0  -1 -10   36.12    1.22
   0   1  10   34.58    1.80
  -1  -1 -10    1.52    0.27
  -1  -1 -10    2.09    0.62
  -1  -1 -10    2.65    0.39
   1   1  10    2.13    0.33
  -2  -1 -10    8.38    1.26
  -2  -1 -10    9.93    0.53
   2   1  10   10.09    0.66
  -3  -1 -10   10.16    1.43
  -3  -1 -10    9.65    0.58
   3   1  10   10.61    0.79
  -4  -1 -10    1.63    0.38
  -4  -1 -10    1.45    0.85
   4   1  10    2.03    0.57
  -5  -1 -10    3.43    0.46
  -5  -1 -10    4.90    1.10
   5   1  10    3.89    0.70
  -6  -1 -10   -0.38    0.42
  -6  -1 -10    0.86    1.02
   6   1  10    1.77    0.71
   7  -2 -10    6.21    0.76
   7  -2 -10    6.87    0.97
  -7   2  10    7.41    0.85
   6  -2 -10   13.61    0.89
   6  -2 -10   14.59    1.19
  -6   2  10   13.11    1.15
   5  -2 -10    2.76    0.77
   5  -2 -10    2.55    0.54
  -5   2  10    2.19    0.57
   4  -2 -10  108.15    3.06
   4  -2 -10  107.50    2.58
  -4   2  10  106.62    2.70
   3  -2 -10   37.76    1.04
   3  -2 -10   35.92    1.38
  -3   2  10   37.65    1.23
  -3   2  10   32.83    1.61
   2  -2 -10   61.00    1.91
   2  -2 -10   62.51    1.52
  -2   2  10   61.98    1.66
  -2   2  10   64.55    2.51
   1  -2 -10   38.01    0.99
   1  -2 -10   36.43    1.08
   1  -2 -10   36.28    1.32
  -1   2  10   37.38    1.76
   0  -2 -10   56.53    1.45
   0  -2 -10   58.93    2.52
   0  -2 -10   55.21    1.43
   0  -2 -10   56.59    1.69
  -1  -2 -10    5.96    0.61
  -1  -2 -10    4.36    0.34
  -1  -2 -10    4.45    0.74
   1   2  10    4.84    0.41
  -2  -2 -10    2.92    0.32
  -2  -2 -10    3.18    0.75
   2   2  10    4.04    0.46
  -3  -2 -10    0.07    0.28
  -3  -2 -10    0.09    0.70
   3   2  10    0.51    0.46
  -4  -2 -10    0.97    0.89
  -4  -2 -10    0.35    0.34
   4   2  10    1.56    0.57
  -5  -2 -10    3.19    0.44
  -5  -2 -10    3.29    1.09
   5   2  10    3.03    0.70
   7  -3 -10   -0.18    0.83
   7  -3 -10    0.60    0.63
  -7   3  10   -2.38    0.67
   6  -3 -10    6.56    0.69
   6  -3 -10    5.64    0.90
  -6   3  10    5.36    0.76
   5  -3 -10   25.08    1.05
   5  -3 -10   24.35    1.31
  -5   3  10   23.10    1.16
   4  -3 -10   22.69    0.89
   4  -3 -10   21.77    1.18
  -4   3  10   21.16    1.05
   3  -3 -10    0.37    0.37
   3  -3 -10    0.09    0.59
  -3   3  10   -0.73    0.38
  -3   3  10    0.78    0.41
   2  -3 -10   11.19    0.55
   2  -3 -10    9.80    0.86
  -2   3  10   13.45    0.75
  -2   3  10   10.24    0.97
   1  -3 -10    9.04    0.51
   1  -3 -10    9.97    0.60
   1  -3 -10    8.23    0.80
   0  -3 -10    3.02    0.67
   0  -3 -10    3.38    0.33
   0  -3 -10    3.60    0.50
   0  -3 -10    3.76    0.40
  -1  -3 -10    3.41    0.74
  -1  -3 -10    4.45    0.45
  -1  -3 -10    3.48    0.33
   1   3  10    4.48    0.43
  -2  -3 -10   91.06    3.82
  -2  -3 -10   89.57    2.16
   2   3  10   90.29    2.28
  -3  -3 -10   53.08    2.71
  -3  -3 -10   50.13    1.37
   3   3  10   49.10    1.55
  -4  -3 -10    0.43    0.33
  -4  -3 -10    0.14    0.91
   4   3  10    0.98    0.58
  -5  -3 -10    0.59    0.38
  -5  -3 -10    0.31    1.02
   5   3  10   -0.06    0.63
   7  -4 -10    0.90    0.86
   7  -4 -10    0.38    0.65
  -7   4  10   -0.07    0.74
   6  -4 -10   11.75    1.19
   6  -4 -10   10.70    0.90
  -6   4  10   13.47    1.10
   5  -4 -10   21.40    0.99
   5  -4 -10   19.64    1.26
  -5   4  10   21.57    1.19
   4  -4 -10   12.49    1.06
   4  -4 -10   15.15    0.79
  -4   4  10   15.24    0.99
   3  -4 -10   -0.07    0.57
   3  -4 -10    0.14    0.39
  -3   4  10    0.01    0.40
   2  -4 -10   20.50    0.75
   2  -4 -10   21.47    1.07
  -2   4  10   20.73    1.22
  -2   4  10   20.36    0.85
   1  -4 -10    7.12    1.07
   1  -4 -10    6.26    0.63
   1  -4 -10    6.00    0.56
   1  -4 -10    7.34    0.53
   0  -4 -10    8.37    0.55
   0  -4 -10    8.22    0.77
   0  -4 -10    8.16    0.57
   0  -4 -10    8.28    1.19
  -1  -4 -10    4.01    0.35
  -1  -4 -10    3.51    0.78
   1   4  10    4.11    0.46
  -2  -4 -10    1.37    0.78
  -2  -4 -10    0.62    0.28
   2   4  10    1.63    0.47
  -3  -4 -10   33.93    1.04
  -3  -4 -10   35.16    2.28
   3   4  10   33.12    1.27
  -4  -4 -10    3.90    0.41
  -4  -4 -10    2.95    1.07
   4   4  10    3.92    0.70
  -5  -4 -10    9.36    1.46
  -5  -4 -10    9.87    0.68
   5   4  10   10.23    0.92
   7  -5 -10    3.57    0.94
   7  -5 -10    4.30    0.73
  -7   5  10    3.22    0.80
   6  -5 -10    1.73    0.88
   6  -5 -10    1.19    0.64
  -6   5  10    1.53    0.73
   5  -5 -10   23.32    1.34
   5  -5 -10   26.88    1.09
  -5   5  10   23.67    1.23
   4  -5 -10    7.60    0.85
   4  -5 -10    8.79    0.74
  -4   5  10    8.92    0.70
   3  -5 -10    5.73    0.53
   3  -5 -10    6.50    0.75
  -3   5  10    5.87    0.56
   2  -5 -10    0.19    0.56
   2  -5 -10    0.00    0.35
  -2   5  10    0.83    0.39
  -2   5  10    0.36    0.48
   1  -5 -10   13.12    0.93
   1  -5 -10   13.87    0.68
   1  -5 -10   15.29    1.28
   0  -5 -10   20.47    0.76
   0  -5 -10   19.48    0.83
   0  -5 -10   19.67    1.51
   0  -5 -10   19.65    0.96
  -1  -5 -10   33.93    1.01
  -1  -5 -10   33.00    2.06
   1   5  10   33.42    1.13
   1   5  10   37.64    1.21
  -2  -5 -10   -0.14    0.78
  -2  -5 -10   -0.06    0.28
   2   5  10    0.23    0.48
  -3  -5 -10   13.55    0.66
  -3  -5 -10   14.32    1.79
   3   5  10   12.80    0.95
  -4  -5 -10   16.99    2.00
  -4  -5 -10   17.07    0.75
   4   5  10   16.60    1.08
  -5  -5 -10    1.75    1.19
   5   5  10    1.13    0.72
   7  -6 -10    3.55    0.76
   7  -6 -10    5.22    1.00
  -7   6  10    5.25    0.89
   6  -6 -10   -0.37    0.83
   6  -6 -10    0.44    0.65
  -6   6  10   -0.81    0.70
   5  -6 -10   11.60    1.19
   5  -6 -10   14.02    0.92
  -5   6  10   12.59    1.12
   4  -6 -10    2.21    0.77
   4  -6 -10    1.81    0.57
  -4   6  10    1.98    0.58
   3  -6 -10    1.85    0.69
   3  -6 -10    1.70    0.47
  -3   6  10    2.02    0.50
   2  -6 -10    3.07    0.47
   2  -6 -10    3.75    0.67
  -2   6  10    3.58    0.45
   1  -6 -10   30.34    0.98
   1  -6 -10   30.44    1.27
   1  -6 -10   31.35    1.73
  -1   6  10   29.40    1.02
   0  -6 -10   53.62    1.50
   0  -6 -10   53.16    1.41
   0  -6 -10   51.74    2.56
  -1  -6 -10    0.13    0.78
  -1  -6 -10    0.71    0.30
   1   6  10    0.71    0.42
  -2  -6 -10    1.01    0.33
  -2  -6 -10   -0.40    0.87
   2   6  10    0.46    0.53
  -3  -6 -10    9.25    1.33
   3   6  10   10.16    0.82
  -4  -6 -10    1.58    1.13
   4   6  10    3.22    0.73
   5   6  10   -0.06    0.73
   7  -7 -10    0.30    0.72
   7  -7 -10   -0.92    0.91
  -7   7  10   -0.87    0.67
   6  -7 -10    2.13    0.92
   6  -7 -10    2.96    0.69
  -6   7  10    3.51    0.76
   5  -7 -10    0.64    0.65
   5  -7 -10   -0.59    0.79
  -5   7  10    1.73    0.70
   4  -7 -10    0.63    0.58
   4  -7 -10    1.22    0.77
  -4   7  10    1.57    0.61
   3  -7 -10   -0.16    0.69
   3  -7 -10   -0.04    0.46
  -3   7  10    0.06    0.49
   2  -7 -10    8.17    0.82
   2  -7 -10    8.70    0.71
  -2   7  10    8.67    0.75
   1  -7 -10    2.73    0.49
   1  -7 -10    2.98    0.75
   1  -7 -10    2.81    0.65
  -1   7  10    2.26    0.40
   0  -7 -10   22.30    0.84
   0  -7 -10   22.03    1.72
   0  -7 -10   23.11    0.96
   0   7  10   21.68    1.06
  -1  -7 -10    0.78    0.89
  -1  -7 -10    0.60    0.33
   1   7  10    0.22    0.47
  -2  -7 -10   25.54    2.15
   2   7  10   24.56    1.16
  -3  -7 -10    6.72    1.31
   3   7  10    8.14    0.81
  -4  -7 -10   30.25    2.48
   4   7  10   29.31    1.36
   6  -8 -10    3.25    0.95
   6  -8 -10    3.56    0.76
  -6   8  10    3.11    0.81
   5  -8 -10   -0.29    0.65
   5  -8 -10   -0.24    0.82
  -5   8  10    1.52    0.71
   4  -8 -10    9.16    0.83
   4  -8 -10    8.14    0.93
  -4   8  10    8.72    0.76
   3  -8 -10    6.70    0.84
   3  -8 -10    4.96    0.63
  -3   8  10    5.65    0.61
   2  -8 -10    0.36    0.47
   2  -8 -10    1.00    0.70
  -2   8  10    1.28    0.45
   1  -8 -10   19.31    1.58
   1  -8 -10   18.37    0.85
  -1   8  10   16.28    0.87
   0  -8 -10   30.96    2.02
   0  -8 -10   25.11    1.06
   0   8  10   26.53    1.24
  -1  -8 -10   15.57    1.81
   1   8  10   14.11    0.96
  -2  -8 -10   47.42    2.83
   2   8  10   48.04    1.58
  -3  -8 -10    5.49    1.33
   3   8  10    8.29    0.84
  -4  -8 -10    7.77    1.48
   4   8  10    8.26    0.92
   6  -9 -10    0.24    0.70
   6  -9 -10    0.65    0.92
  -6   9  10    0.84    0.77
   5  -9 -10   -0.26    0.86
   5  -9 -10   -1.40    0.66
  -5   9  10   -0.52    0.68
   4  -9 -10    1.02    0.66
   4  -9 -10    0.48    0.82
  -4   9  10    1.36    0.62
   3  -9 -10   58.55    2.07
  -3   9  10   58.31    1.74
   2  -9 -10    2.15    0.59
  -2   9  10    3.51    0.52
   1  -9 -10    2.97    0.87
   1  -9 -10    3.69    0.61
  -1   9  10    3.47    0.69
   0  -9 -10   31.06    2.08
   0  -9 -10   28.49    1.14
   0   9  10   28.08    1.30
  -1  -9 -10    0.74    0.63
  -1  -9 -10   -0.22    1.01
   1   9  10    0.15    0.54
  -2  -9 -10    1.53    1.17
   2   9  10    0.76    0.63
  -3  -9 -10    0.77    1.22
   3   9  10    1.11    0.70
   6 -10 -10    5.54    1.09
   6 -10 -10    6.76    0.87
  -6  10  10    6.86    0.90
   5 -10 -10    0.63    0.72
   5 -10 -10    0.81    0.94
  -5  10  10    0.77    0.70
   4 -10 -10    9.51    0.84
  -4  10  10    7.81    0.78
   3 -10 -10    2.84    0.69
  -3  10  10    3.09    0.60
   2 -10 -10    0.91    0.60
  -2  10  10    0.28    0.69
   1 -10 -10    7.91    0.73
  -1  10  10    8.76    0.84
   0 -10 -10    8.51    1.26
   0 -10 -10   12.21    0.94
   0  10  10   11.02    1.01
  -1 -10 -10    2.33    0.70
  -1 -10 -10    1.98    1.12
   1  10  10    2.45    0.66
  -2 -10 -10   -0.13    1.18
   2  10  10   -1.25    0.62
  -3 -10 -10   24.40    2.48
   3  10  10   23.48    1.26
   5 -11 -10    0.80    0.75
  -5  11  10    0.29    0.72
   4 -11 -10    2.95    0.75
  -4  11  10    3.94    0.88
   3 -11 -10   15.58    0.98
  -3  11  10   14.53    1.17
   2 -11 -10    2.24    0.66
  -2  11  10    1.83    0.77
   1 -11 -10    9.26    0.86
  -1  11  10    9.27    0.90
   0 -11 -10    9.58    0.83
   0 -11 -10    7.41    1.25
   0  11  10    7.85    0.86
  -1 -11 -10   -0.75    1.13
  -1 -11 -10   -0.01    0.68
   1  11  10    0.09    0.64
  -2 -11 -10   37.60    2.75
   2  11  10   35.70    1.46
  -4  12  10   34.98    1.61
   3 -12 -10   20.05    1.10
  -3  12  10   20.41    1.30
   2 -12 -10    7.76    0.82
  -2  12  10    8.68    0.96
   1 -12 -10    1.44    0.68
  -1  12  10   -0.02    0.75
   0 -12 -10   -0.86    0.66
   0 -12 -10    0.33    1.09
   0  12  10   -0.94    0.72
  -1 -12 -10    4.24    0.82
  -1 -12 -10    3.16    1.29
   3 -13 -10    3.18    0.78
  -3  13  10    4.21    0.96
   2 -13 -10    0.93    0.73
  -2  13  10    0.05    0.81
   1 -13 -10    3.11    0.77
  -1  13  10    2.81    0.88
   0 -13 -10    7.69    0.90
   0  13  10    7.61    0.95
   1  17 -11    0.21    0.86
   0  17 -11    0.29    0.85
   1 -17  11   13.92    2.60
   2  16 -11    0.19    0.79
   1  16 -11   27.08    1.48
  -1 -16  11   21.38    2.85
   0  16 -11   -0.72    0.78
   0 -16  11   -2.28    2.32
   3  15 -11    0.35    0.82
  -3 -15  11   -2.98    1.44
   2  15 -11    1.09    0.78
   1  15 -11    7.39    0.94
  -1 -15  11    4.36    2.66
   2 -15  11   38.00    1.76
   4  14 -11    3.59    0.88
  -4 -14  11    2.74    1.48
   3  14 -11    5.38    0.90
  -3 -14  11    4.33    1.87
   2  14 -11   -1.63    0.69
  -1  14 -11   16.38    1.25
   1 -14  11   16.75    1.73
   4  13 -11    9.74    1.00
  -4 -13  11   11.56    1.97
   3  13 -11    0.80    0.73
  -3 -13  11   -3.04    1.66
   2  13 -11   -0.08    0.66
   1  13 -11    1.07    0.68
   0  13 -11    0.85    0.69
  -1  13 -11   14.27    1.17
   5  12 -11    2.21    0.80
  -5 -12  11    1.10    1.33
   4  12 -11   -0.05    0.70
  -3 -12  11    2.60    2.01
   1  12 -11   20.57    1.22
   0  12 -11   17.60    0.71
   0  12 -11   18.21    1.18
  -1  12 -11    1.07    0.31
  -1  12 -11    0.86    0.62
   1 -12  11    3.41    0.71
  -2  12 -11    0.31    0.59
  -2  12 -11    0.85    0.32
  -3  12 -11   -0.15    0.57
  -3  12 -11    0.58    0.35
  -4  12 -11    6.35    0.56
   4 -12  11    4.26    1.12
  -5  12 -11    0.71    0.47
   5 -12  11    0.26    0.54
   5  11 -11    0.47    0.77
  -5 -11  11    1.60    1.49
   4  11 -11    3.62    0.77
  -4 -11  11   -0.40    1.54
   2  11 -11    6.21    0.78
  -2 -11  11    6.56    1.85
   1  11 -11    0.58    0.29
   1  11 -11    0.52    0.58
   0  11 -11    5.14    0.67
   0  11 -11    4.33    0.37
   0 -11  11    3.13    0.62
  -2  11 -11    0.24    0.54
  -2  11 -11    0.06    0.29
   2 -11  11    0.54    0.86
  -3  11 -11    1.97    0.58
  -3  11 -11    1.53    0.39
   3 -11  11    1.13    0.89
  -4  11 -11    7.76    0.68
   4 -11  11    6.67    1.08
   4 -11  11    7.69    0.66
  -5  11 -11    0.74    0.46
   5 -11  11    0.59    0.89
   5 -11  11    1.56    0.55
   6  10 -11    2.05    0.84
  -6 -10  11    1.15    1.47
   5  10 -11    1.01    0.75
  -5 -10  11    0.11    1.44
   4  10 -11    0.99    0.69
  -4 -10  11   -1.43    1.41
   3  10 -11   16.42    1.13
  -3 -10  11   18.24    2.34
   2  10 -11   -0.28    0.54
   1  10 -11    5.55    0.68
   1  10 -11    4.91    0.39
   0  10 -11    1.73    0.54
   0  10 -11    1.31    0.28
   0 -10  11    1.66    0.44
  -1  10 -11    1.10    0.28
  -1  10 -11    1.69    0.53
   1 -10  11    1.02    0.70
  -2  10 -11    0.04    0.29
  -2  10 -11    0.40    0.50
   2 -10  11   -0.03    0.81
  -3  10 -11    6.49    0.60
   3 -10  11    7.22    0.68
   3 -10  11    5.12    0.98
  -4  10 -11    5.76    0.54
   4 -10  11    5.72    1.00
   4 -10  11    6.17    0.61
  -5  10 -11    3.68    0.54
   5 -10  11    2.77    0.59
   5 -10  11    2.70    0.93
   6   9 -11    8.20    0.98
  -6  -9  11    9.91    1.61
   5   9 -11    6.87    0.89
  -5  -9  11    8.07    1.49
   4   9 -11    1.10    0.69
  -4  -9  11    1.59    0.47
   1   9 -11    1.07    0.52
   1   9 -11    0.94    0.28
  -1  -9  11    0.69    0.49
   0   9 -11   14.24    0.62
   0   9 -11   13.73    0.95
  -1   9 -11    8.67    0.53
  -1   9 -11    8.31    0.83
   1  -9  11    6.64    1.00
  -2   9 -11    3.71    0.39
  -2   9 -11    4.60    0.55
   2  -9  11    3.56    0.83
   2  -9  11    3.81    0.40
  -3   9 -11    8.45    0.64
   3  -9  11    7.21    1.01
   3  -9  11    7.44    0.68
  -4   9 -11    2.08    0.44
   4  -9  11    2.31    0.50
   4  -9  11    2.22    0.84
  -5   9 -11    1.01    0.47
   5  -9  11    1.22    0.85
   5  -9  11    1.23    0.54
   6   8 -11    2.11    0.81
  -6  -8  11    1.89    1.24
   5   8 -11    2.45    0.79
  -5  -8  11    1.74    1.29
  -5  -8  11    2.61    0.58
   4   8 -11    9.76    0.91
  -4  -8  11   10.47    1.59
  -4  -8  11   10.01    0.89
   3   8 -11   52.96    1.83
  -3  -8  11   54.21    1.52
   2   8 -11    5.31    0.65
[truncated: 133,664 more chars]
